# Supplementary material for: Association of MAP2 gene polymorphisms and altered expression with schizophrenia risk in a Chinese Han population
Source: Front Psychiatry. 2026 Jun 29;17:1844302. doi: 10.3389/fpsyt.2026.1844302 (PMC13357528; doi:10.3389/fpsyt.2026.1844302)
Supplement: Supplementary file 1 [file DataSheet1.xlsx]

## Sheet: Table S1
Table S1. Three-dimensional interacting genes of the rs288087 across cell types
Gene	Loop type	Loop start	Loop end	Distance	Cell type	Tissue
MAP2	Within loop	chr2:210394724-210404724	chr2:210484724-210494724	90000	Ventricle_Right
MAP2	Within loop	chr2:210274724-210284724	chr2:210474724-210484724	200000	Cortex_DLPFC
MAP2	Within loop	chr2:210354724-210364724	chr2:210524724-210534724	170000	Hippocampus
MAP2	Within loop	chr2:210354724-210364724	chr2:210524724-210534724	170000	H1-NPC
MAP2	Within loop	chr2:210414724-210424724	chr2:210514724-210524724	100000	Adrenal
MAP2	Within loop	chr2:210364724-210374724	chr2:210484724-210494724	120000	Epidermal_Keratinocyte_day3
MAP2	Within loop	chr2:210264724-210274724	chr2:210414724-210424724	150000	HAP1
MAP2	Within loop	chr2:210414724-210424724	chr2:210564724-210574724	150000	SKMEL5
MAP2	Within loop	chr2:210284724-210294724	chr2:210424724-210434724	140000	KBM7
MAP2	Within loop	chr2:210284724-210294724	chr2:210424724-210434724	140000	IMR90	Lung
MAP2	Within loop	chr2:210284724-210294724	chr2:210414724-210424724	130000	Epidermal_Keratinocyte_day3
MAP2	Within loop	chr2:210284724-210294724	chr2:210414724-210424724	130000	HCT116-untreated
MAP2	Within loop	chr2:210284724-210294724	chr2:210414724-210424724	130000	HMEC	Breast
MAP2	Within loop	chr2:210284724-210294724	chr2:210414724-210424724	130000	THP1_PMA
MAP2	Within loop	chr2:210284724-210294724	chr2:210414724-210424724	130000	THP1
MAP2	Within loop	chr2:210284724-210294724	chr2:210414724-210424724	130000	Aorta
MAP2	Within loop	chr2:210284724-210294724	chr2:210414724-210424724	130000	HepG2	Liver
MAP2	Within loop	chr2:210284724-210294724	chr2:210434724-210444724	150000	HAP1_DKO
MAP2	Within loop	chr2:210234724-210244724	chr2:210414724-210424724	180000	RPMI7951
MAP2	Within loop	chr2:210264724-210274724	chr2:210444724-210454724	180000	VentricleLeft

## Sheet: Table S2
Table S2. Three-dimensional interacting SNPs of the rs288087 across cell types
Variant ID	Population	LD(r2)	Loop type	Loop start	Loop end	Distance	Cell type	Tissue
rs10198751	EAS	0.839421	Within loop	chr2:210354724-210364724	chr2:210524724-210534724	170000	Hippocampus
rs10198751	EAS	0.839421	Within loop	chr2:210414724-210424724	chr2:210514724-210524724	100000	Adrenal
rs10198751	EAS	0.839421	Within loop	chr2:210414724-210424724	chr2:210564724-210574724	150000	SKMEL5
rs10198751	EAS	0.839421	Within loop	chr2:210354724-210364724	chr2:210524724-210534724	170000	H1-NPC
rs10198751	SAS	0.890836	Within loop	chr2:210354724-210364724	chr2:210524724-210534724	170000	Hippocampus
rs10198751	SAS	0.890836	Within loop	chr2:210414724-210424724	chr2:210514724-210524724	100000	Adrenal
rs10198751	SAS	0.890836	Within loop	chr2:210414724-210424724	chr2:210564724-210574724	150000	SKMEL5
rs10198751	SAS	0.890836	Within loop	chr2:210354724-210364724	chr2:210524724-210534724	170000	H1-NPC
rs10204207	EAS	0.963127	Within loop	chr2:210394724-210404724	chr2:210484724-210494724	90000	Ventricle_Right
rs10204207	EAS	0.963127	Within loop	chr2:210354724-210364724	chr2:210524724-210534724	170000	Hippocampus
rs10204207	EAS	0.963127	Within loop	chr2:210274724-210284724	chr2:210474724-210484724	200000	Cortex_DLPFC
rs10204207	EAS	0.963127	Within loop	chr2:210414724-210424724	chr2:210514724-210524724	100000	Adrenal
rs10204207	EAS	0.963127	Within loop	chr2:210364724-210374724	chr2:210484724-210494724	120000	Epidermal_Keratinocyte_day3
rs10204207	EAS	0.963127	Within loop	chr2:210284724-210294724	chr2:210414724-210424724	130000	Epidermal_Keratinocyte_day3
rs10204207	EAS	0.963127	Within loop	chr2:210284724-210294724	chr2:210414724-210424724	130000	HCT116-untreated
rs10204207	EAS	0.963127	Within loop	chr2:210294724-210304724	chr2:210414724-210424724	120000	NHEK	Skin
rs10204207	EAS	0.963127	Within loop	chr2:210334724-210344724	chr2:210414724-210424724	80000	NHEK	Skin
rs10204207	EAS	0.963127	Within loop	chr2:210284724-210294724	chr2:210424724-210434724	140000	KBM7
rs10204207	EAS	0.963127	Within loop	chr2:210284724-210294724	chr2:210424724-210434724	140000	IMR90	Lung
rs10204207	EAS	0.963127	Within loop	chr2:210284724-210294724	chr2:210414724-210424724	130000	HMEC	Breast
rs10204207	EAS	0.963127	Within loop	chr2:210290000-210300000	chr2:210420000-210430000	130000	GM12878	Blood
rs10204207	EAS	0.963127	Within loop	chr2:210284724-210294724	chr2:210414724-210424724	130000	THP1_PMA
rs10204207	EAS	0.963127	Within loop	chr2:210284724-210294724	chr2:210414724-210424724	130000	THP1
rs10204207	EAS	0.963127	Within loop	chr2:210264724-210274724	chr2:210444724-210454724	180000	VentricleLeft
rs10204207	EAS	0.963127	Within loop	chr2:210284724-210294724	chr2:210414724-210424724	130000	Aorta
rs10204207	EAS	0.963127	Within loop	chr2:210294724-210304724	chr2:210424724-210434724	130000	HAP1_SCC4_KO
rs10204207	EAS	0.963127	Within loop	chr2:210264724-210274724	chr2:210414724-210424724	150000	HAP1
rs10204207	EAS	0.963127	Within loop	chr2:210324724-210334724	chr2:210414724-210424724	90000	HAP1
rs10204207	EAS	0.963127	Within loop	chr2:210284724-210294724	chr2:210434724-210444724	150000	HAP1_DKO
rs10204207	EAS	0.963127	Within loop	chr2:210414724-210424724	chr2:210564724-210574724	150000	SKMEL5
rs10204207	EAS	0.963127	Within loop	chr2:210234724-210244724	chr2:210414724-210424724	180000	RPMI7951
rs10204207	EAS	0.963127	Within loop	chr2:210284724-210294724	chr2:210414724-210424724	130000	HepG2	Liver
rs10204207	EAS	0.963127	Within loop	chr2:210294724-210304724	chr2:210414724-210424724	120000	Caki2
rs10204207	EAS	0.963127	Within loop	chr2:210354724-210364724	chr2:210524724-210534724	170000	H1-NPC
rs10204207	EUR	0.867093	Within loop	chr2:210394724-210404724	chr2:210484724-210494724	90000	Ventricle_Right
rs10204207	EUR	0.867093	Within loop	chr2:210354724-210364724	chr2:210524724-210534724	170000	Hippocampus
rs10204207	EUR	0.867093	Within loop	chr2:210274724-210284724	chr2:210474724-210484724	200000	Cortex_DLPFC
rs10204207	EUR	0.867093	Within loop	chr2:210414724-210424724	chr2:210514724-210524724	100000	Adrenal
rs10204207	EUR	0.867093	Within loop	chr2:210364724-210374724	chr2:210484724-210494724	120000	Epidermal_Keratinocyte_day3
rs10204207	EUR	0.867093	Within loop	chr2:210284724-210294724	chr2:210414724-210424724	130000	Epidermal_Keratinocyte_day3
rs10204207	EUR	0.867093	Within loop	chr2:210284724-210294724	chr2:210414724-210424724	130000	HCT116-untreated
rs10204207	EUR	0.867093	Within loop	chr2:210294724-210304724	chr2:210414724-210424724	120000	NHEK	Skin
rs10204207	EUR	0.867093	Within loop	chr2:210334724-210344724	chr2:210414724-210424724	80000	NHEK	Skin
rs10204207	EUR	0.867093	Within loop	chr2:210284724-210294724	chr2:210424724-210434724	140000	KBM7
rs10204207	EUR	0.867093	Within loop	chr2:210284724-210294724	chr2:210424724-210434724	140000	IMR90	Lung
rs10204207	EUR	0.867093	Within loop	chr2:210284724-210294724	chr2:210414724-210424724	130000	HMEC	Breast
rs10204207	EUR	0.867093	Within loop	chr2:210290000-210300000	chr2:210420000-210430000	130000	GM12878	Blood
rs10204207	EUR	0.867093	Within loop	chr2:210284724-210294724	chr2:210414724-210424724	130000	THP1_PMA
rs10204207	EUR	0.867093	Within loop	chr2:210284724-210294724	chr2:210414724-210424724	130000	THP1
rs10204207	EUR	0.867093	Within loop	chr2:210264724-210274724	chr2:210444724-210454724	180000	VentricleLeft
rs10204207	EUR	0.867093	Within loop	chr2:210284724-210294724	chr2:210414724-210424724	130000	Aorta
rs10204207	EUR	0.867093	Within loop	chr2:210294724-210304724	chr2:210424724-210434724	130000	HAP1_SCC4_KO
rs10204207	EUR	0.867093	Within loop	chr2:210264724-210274724	chr2:210414724-210424724	150000	HAP1
rs10204207	EUR	0.867093	Within loop	chr2:210324724-210334724	chr2:210414724-210424724	90000	HAP1
rs10204207	EUR	0.867093	Within loop	chr2:210284724-210294724	chr2:210434724-210444724	150000	HAP1_DKO
rs10204207	EUR	0.867093	Within loop	chr2:210414724-210424724	chr2:210564724-210574724	150000	SKMEL5
rs10204207	EUR	0.867093	Within loop	chr2:210234724-210244724	chr2:210414724-210424724	180000	RPMI7951
rs10204207	EUR	0.867093	Within loop	chr2:210284724-210294724	chr2:210414724-210424724	130000	HepG2	Liver
rs10204207	EUR	0.867093	Within loop	chr2:210294724-210304724	chr2:210414724-210424724	120000	Caki2
rs10204207	EUR	0.867093	Within loop	chr2:210354724-210364724	chr2:210524724-210534724	170000	H1-NPC
rs10207186	EAS	0.963127	Within loop	chr2:210394724-210404724	chr2:210484724-210494724	90000	Ventricle_Right
rs10207186	EAS	0.963127	Within loop	chr2:210354724-210364724	chr2:210524724-210534724	170000	Hippocampus
rs10207186	EAS	0.963127	Within loop	chr2:210274724-210284724	chr2:210474724-210484724	200000	Cortex_DLPFC
rs10207186	EAS	0.963127	Within loop	chr2:210414724-210424724	chr2:210514724-210524724	100000	Adrenal
rs10207186	EAS	0.963127	Within loop	chr2:210364724-210374724	chr2:210484724-210494724	120000	Epidermal_Keratinocyte_day3
rs10207186	EAS	0.963127	Within loop	chr2:210284724-210294724	chr2:210414724-210424724	130000	Epidermal_Keratinocyte_day3
rs10207186	EAS	0.963127	Within loop	chr2:210284724-210294724	chr2:210414724-210424724	130000	HCT116-untreated
rs10207186	EAS	0.963127	Within loop	chr2:210294724-210304724	chr2:210414724-210424724	120000	NHEK	Skin
rs10207186	EAS	0.963127	Within loop	chr2:210334724-210344724	chr2:210414724-210424724	80000	NHEK	Skin
rs10207186	EAS	0.963127	Within loop	chr2:210284724-210294724	chr2:210424724-210434724	140000	KBM7
rs10207186	EAS	0.963127	Within loop	chr2:210284724-210294724	chr2:210424724-210434724	140000	IMR90	Lung
rs10207186	EAS	0.963127	Within loop	chr2:210284724-210294724	chr2:210414724-210424724	130000	HMEC	Breast
rs10207186	EAS	0.963127	Within loop	chr2:210290000-210300000	chr2:210420000-210430000	130000	GM12878	Blood
rs10207186	EAS	0.963127	Within loop	chr2:210284724-210294724	chr2:210414724-210424724	130000	THP1_PMA
rs10207186	EAS	0.963127	Within loop	chr2:210284724-210294724	chr2:210414724-210424724	130000	THP1
rs10207186	EAS	0.963127	Within loop	chr2:210264724-210274724	chr2:210444724-210454724	180000	VentricleLeft
rs10207186	EAS	0.963127	Within loop	chr2:210284724-210294724	chr2:210414724-210424724	130000	Aorta
rs10207186	EAS	0.963127	Within loop	chr2:210294724-210304724	chr2:210424724-210434724	130000	HAP1_SCC4_KO
rs10207186	EAS	0.963127	Within loop	chr2:210264724-210274724	chr2:210414724-210424724	150000	HAP1
rs10207186	EAS	0.963127	Within loop	chr2:210324724-210334724	chr2:210414724-210424724	90000	HAP1
rs10207186	EAS	0.963127	Within loop	chr2:210284724-210294724	chr2:210434724-210444724	150000	HAP1_DKO
rs10207186	EAS	0.963127	Within loop	chr2:210414724-210424724	chr2:210564724-210574724	150000	SKMEL5
rs10207186	EAS	0.963127	Within loop	chr2:210234724-210244724	chr2:210414724-210424724	180000	RPMI7951
rs10207186	EAS	0.963127	Within loop	chr2:210284724-210294724	chr2:210414724-210424724	130000	HepG2	Liver
rs10207186	EAS	0.963127	Within loop	chr2:210294724-210304724	chr2:210414724-210424724	120000	Caki2
rs10207186	EAS	0.963127	Within loop	chr2:210354724-210364724	chr2:210524724-210534724	170000	H1-NPC
rs10207186	EUR	0.867093	Within loop	chr2:210394724-210404724	chr2:210484724-210494724	90000	Ventricle_Right
rs10207186	EUR	0.867093	Within loop	chr2:210354724-210364724	chr2:210524724-210534724	170000	Hippocampus
rs10207186	EUR	0.867093	Within loop	chr2:210274724-210284724	chr2:210474724-210484724	200000	Cortex_DLPFC
rs10207186	EUR	0.867093	Within loop	chr2:210414724-210424724	chr2:210514724-210524724	100000	Adrenal
rs10207186	EUR	0.867093	Within loop	chr2:210364724-210374724	chr2:210484724-210494724	120000	Epidermal_Keratinocyte_day3
rs10207186	EUR	0.867093	Within loop	chr2:210284724-210294724	chr2:210414724-210424724	130000	Epidermal_Keratinocyte_day3
rs10207186	EUR	0.867093	Within loop	chr2:210284724-210294724	chr2:210414724-210424724	130000	HCT116-untreated
rs10207186	EUR	0.867093	Within loop	chr2:210294724-210304724	chr2:210414724-210424724	120000	NHEK	Skin
rs10207186	EUR	0.867093	Within loop	chr2:210334724-210344724	chr2:210414724-210424724	80000	NHEK	Skin
rs10207186	EUR	0.867093	Within loop	chr2:210284724-210294724	chr2:210424724-210434724	140000	KBM7
rs10207186	EUR	0.867093	Within loop	chr2:210284724-210294724	chr2:210424724-210434724	140000	IMR90	Lung
rs10207186	EUR	0.867093	Within loop	chr2:210284724-210294724	chr2:210414724-210424724	130000	HMEC	Breast
rs10207186	EUR	0.867093	Within loop	chr2:210290000-210300000	chr2:210420000-210430000	130000	GM12878	Blood
rs10207186	EUR	0.867093	Within loop	chr2:210284724-210294724	chr2:210414724-210424724	130000	THP1_PMA
rs10207186	EUR	0.867093	Within loop	chr2:210284724-210294724	chr2:210414724-210424724	130000	THP1
rs10207186	EUR	0.867093	Within loop	chr2:210264724-210274724	chr2:210444724-210454724	180000	VentricleLeft
rs10207186	EUR	0.867093	Within loop	chr2:210284724-210294724	chr2:210414724-210424724	130000	Aorta
rs10207186	EUR	0.867093	Within loop	chr2:210294724-210304724	chr2:210424724-210434724	130000	HAP1_SCC4_KO
rs10207186	EUR	0.867093	Within loop	chr2:210264724-210274724	chr2:210414724-210424724	150000	HAP1
rs10207186	EUR	0.867093	Within loop	chr2:210324724-210334724	chr2:210414724-210424724	90000	HAP1
rs10207186	EUR	0.867093	Within loop	chr2:210284724-210294724	chr2:210434724-210444724	150000	HAP1_DKO
rs10207186	EUR	0.867093	Within loop	chr2:210414724-210424724	chr2:210564724-210574724	150000	SKMEL5
rs10207186	EUR	0.867093	Within loop	chr2:210234724-210244724	chr2:210414724-210424724	180000	RPMI7951
rs10207186	EUR	0.867093	Within loop	chr2:210284724-210294724	chr2:210414724-210424724	130000	HepG2	Liver
rs10207186	EUR	0.867093	Within loop	chr2:210294724-210304724	chr2:210414724-210424724	120000	Caki2
rs10207186	EUR	0.867093	Within loop	chr2:210354724-210364724	chr2:210524724-210534724	170000	H1-NPC
rs111264428	EAS	0.806389	Within loop	chr2:210394724-210404724	chr2:210484724-210494724	90000	Ventricle_Right
rs111264428	EAS	0.806389	Within loop	chr2:210354724-210364724	chr2:210524724-210534724	170000	Hippocampus
rs111264428	EAS	0.806389	Within loop	chr2:210274724-210284724	chr2:210474724-210484724	200000	Cortex_DLPFC
rs111264428	EAS	0.806389	Within loop	chr2:210414724-210424724	chr2:210514724-210524724	100000	Adrenal
rs111264428	EAS	0.806389	Within loop	chr2:210364724-210374724	chr2:210484724-210494724	120000	Epidermal_Keratinocyte_day3
rs111264428	EAS	0.806389	Within loop	chr2:210284724-210294724	chr2:210414724-210424724	130000	Epidermal_Keratinocyte_day3
rs111264428	EAS	0.806389	Within loop	chr2:210284724-210294724	chr2:210414724-210424724	130000	HCT116-untreated
rs111264428	EAS	0.806389	Within loop	chr2:210294724-210304724	chr2:210414724-210424724	120000	NHEK	Skin
rs111264428	EAS	0.806389	Within loop	chr2:210334724-210344724	chr2:210414724-210424724	80000	NHEK	Skin
rs111264428	EAS	0.806389	Within loop	chr2:210284724-210294724	chr2:210424724-210434724	140000	KBM7
rs111264428	EAS	0.806389	Within loop	chr2:210284724-210294724	chr2:210424724-210434724	140000	IMR90	Lung
rs111264428	EAS	0.806389	Within loop	chr2:210284724-210294724	chr2:210414724-210424724	130000	HMEC	Breast
rs111264428	EAS	0.806389	Within loop	chr2:210290000-210300000	chr2:210420000-210430000	130000	GM12878	Blood
rs111264428	EAS	0.806389	Within loop	chr2:210284724-210294724	chr2:210414724-210424724	130000	THP1_PMA
rs111264428	EAS	0.806389	Within loop	chr2:210284724-210294724	chr2:210414724-210424724	130000	THP1
rs111264428	EAS	0.806389	Within loop	chr2:210264724-210274724	chr2:210444724-210454724	180000	VentricleLeft
rs111264428	EAS	0.806389	Within loop	chr2:210284724-210294724	chr2:210414724-210424724	130000	Aorta
rs111264428	EAS	0.806389	Within loop	chr2:210294724-210304724	chr2:210424724-210434724	130000	HAP1_SCC4_KO
rs111264428	EAS	0.806389	Within loop	chr2:210264724-210274724	chr2:210414724-210424724	150000	HAP1
rs111264428	EAS	0.806389	Within loop	chr2:210324724-210334724	chr2:210414724-210424724	90000	HAP1
rs111264428	EAS	0.806389	Within loop	chr2:210284724-210294724	chr2:210434724-210444724	150000	HAP1_DKO
rs111264428	EAS	0.806389	Within loop	chr2:210414724-210424724	chr2:210564724-210574724	150000	SKMEL5
rs111264428	EAS	0.806389	Within loop	chr2:210234724-210244724	chr2:210414724-210424724	180000	RPMI7951
rs111264428	EAS	0.806389	Within loop	chr2:210284724-210294724	chr2:210414724-210424724	130000	HepG2	Liver
rs111264428	EAS	0.806389	Within loop	chr2:210294724-210304724	chr2:210414724-210424724	120000	Caki2
rs111264428	EAS	0.806389	Within loop	chr2:210354724-210364724	chr2:210524724-210534724	170000	H1-NPC
rs116300280	EAS	0.807081	Within loop	chr2:210394724-210404724	chr2:210484724-210494724	90000	Ventricle_Right
rs116300280	EAS	0.807081	Within loop	chr2:210354724-210364724	chr2:210524724-210534724	170000	Hippocampus
rs116300280	EAS	0.807081	Within loop	chr2:210274724-210284724	chr2:210474724-210484724	200000	Cortex_DLPFC
rs116300280	EAS	0.807081	Within loop	chr2:210364724-210374724	chr2:210484724-210494724	120000	Epidermal_Keratinocyte_day3
rs116300280	EAS	0.807081	Within loop	chr2:210284724-210294724	chr2:210414724-210424724	130000	Epidermal_Keratinocyte_day3
rs116300280	EAS	0.807081	Within loop	chr2:210284724-210294724	chr2:210414724-210424724	130000	HCT116-untreated
rs116300280	EAS	0.807081	Within loop	chr2:210294724-210304724	chr2:210414724-210424724	120000	NHEK	Skin
rs116300280	EAS	0.807081	Within loop	chr2:210334724-210344724	chr2:210414724-210424724	80000	NHEK	Skin
rs116300280	EAS	0.807081	Within loop	chr2:210284724-210294724	chr2:210424724-210434724	140000	KBM7
rs116300280	EAS	0.807081	Within loop	chr2:210284724-210294724	chr2:210424724-210434724	140000	IMR90	Lung
rs116300280	EAS	0.807081	Within loop	chr2:210284724-210294724	chr2:210414724-210424724	130000	HMEC	Breast
rs116300280	EAS	0.807081	Within loop	chr2:210290000-210300000	chr2:210420000-210430000	130000	GM12878	Blood
rs116300280	EAS	0.807081	Within loop	chr2:210284724-210294724	chr2:210414724-210424724	130000	THP1_PMA
rs116300280	EAS	0.807081	Within loop	chr2:210284724-210294724	chr2:210414724-210424724	130000	THP1
rs116300280	EAS	0.807081	Within loop	chr2:210264724-210274724	chr2:210444724-210454724	180000	VentricleLeft
rs116300280	EAS	0.807081	Within loop	chr2:210284724-210294724	chr2:210414724-210424724	130000	Aorta
rs116300280	EAS	0.807081	Within loop	chr2:210294724-210304724	chr2:210424724-210434724	130000	HAP1_SCC4_KO
rs116300280	EAS	0.807081	Within loop	chr2:210264724-210274724	chr2:210414724-210424724	150000	HAP1
rs116300280	EAS	0.807081	Within loop	chr2:210324724-210334724	chr2:210414724-210424724	90000	HAP1
rs116300280	EAS	0.807081	Within loop	chr2:210284724-210294724	chr2:210434724-210444724	150000	HAP1_DKO
rs116300280	EAS	0.807081	Within loop	chr2:210234724-210244724	chr2:210414724-210424724	180000	RPMI7951
rs116300280	EAS	0.807081	Within loop	chr2:210284724-210294724	chr2:210414724-210424724	130000	HepG2	Liver
rs116300280	EAS	0.807081	Within loop	chr2:210294724-210304724	chr2:210414724-210424724	120000	Caki2
rs116300280	EAS	0.807081	Within loop	chr2:210354724-210364724	chr2:210524724-210534724	170000	H1-NPC
rs12613572	EAS	0.813592	Within loop	chr2:210394724-210404724	chr2:210484724-210494724	90000	Ventricle_Right
rs12613572	EAS	0.813592	Within loop	chr2:210354724-210364724	chr2:210524724-210534724	170000	Hippocampus
rs12613572	EAS	0.813592	Within loop	chr2:210274724-210284724	chr2:210474724-210484724	200000	Cortex_DLPFC
rs12613572	EAS	0.813592	Within loop	chr2:210364724-210374724	chr2:210484724-210494724	120000	Epidermal_Keratinocyte_day3
rs12613572	EAS	0.813592	Within loop	chr2:210284724-210294724	chr2:210414724-210424724	130000	Epidermal_Keratinocyte_day3
rs12613572	EAS	0.813592	Within loop	chr2:210284724-210294724	chr2:210414724-210424724	130000	HCT116-untreated
rs12613572	EAS	0.813592	Within loop	chr2:210294724-210304724	chr2:210414724-210424724	120000	NHEK	Skin
rs12613572	EAS	0.813592	Within loop	chr2:210334724-210344724	chr2:210414724-210424724	80000	NHEK	Skin
rs12613572	EAS	0.813592	Within loop	chr2:210284724-210294724	chr2:210424724-210434724	140000	KBM7
rs12613572	EAS	0.813592	Within loop	chr2:210284724-210294724	chr2:210424724-210434724	140000	IMR90	Lung
rs12613572	EAS	0.813592	Within loop	chr2:210284724-210294724	chr2:210414724-210424724	130000	HMEC	Breast
rs12613572	EAS	0.813592	Within loop	chr2:210290000-210300000	chr2:210420000-210430000	130000	GM12878	Blood
rs12613572	EAS	0.813592	Within loop	chr2:210284724-210294724	chr2:210414724-210424724	130000	THP1_PMA
rs12613572	EAS	0.813592	Within loop	chr2:210284724-210294724	chr2:210414724-210424724	130000	THP1
rs12613572	EAS	0.813592	Within loop	chr2:210264724-210274724	chr2:210444724-210454724	180000	VentricleLeft
rs12613572	EAS	0.813592	Within loop	chr2:210284724-210294724	chr2:210414724-210424724	130000	Aorta
rs12613572	EAS	0.813592	Within loop	chr2:210294724-210304724	chr2:210424724-210434724	130000	HAP1_SCC4_KO
rs12613572	EAS	0.813592	Within loop	chr2:210264724-210274724	chr2:210414724-210424724	150000	HAP1
rs12613572	EAS	0.813592	Within loop	chr2:210324724-210334724	chr2:210414724-210424724	90000	HAP1
rs12613572	EAS	0.813592	Within loop	chr2:210284724-210294724	chr2:210434724-210444724	150000	HAP1_DKO
rs12613572	EAS	0.813592	Within loop	chr2:210234724-210244724	chr2:210414724-210424724	180000	RPMI7951
rs12613572	EAS	0.813592	Within loop	chr2:210284724-210294724	chr2:210414724-210424724	130000	HepG2	Liver
rs12613572	EAS	0.813592	Within loop	chr2:210294724-210304724	chr2:210414724-210424724	120000	Caki2
rs12613572	EAS	0.813592	Within loop	chr2:210354724-210364724	chr2:210524724-210534724	170000	H1-NPC
rs12620654	EAS	0.889891	Within loop	chr2:210394724-210404724	chr2:210484724-210494724	90000	Ventricle_Right
rs12620654	EAS	0.889891	Within loop	chr2:210354724-210364724	chr2:210524724-210534724	170000	Hippocampus
rs12620654	EAS	0.889891	Within loop	chr2:210274724-210284724	chr2:210474724-210484724	200000	Cortex_DLPFC
rs12620654	EAS	0.889891	Within loop	chr2:210414724-210424724	chr2:210514724-210524724	100000	Adrenal
rs12620654	EAS	0.889891	Within loop	chr2:210364724-210374724	chr2:210484724-210494724	120000	Epidermal_Keratinocyte_day3
rs12620654	EAS	0.889891	Within loop	chr2:210264724-210274724	chr2:210444724-210454724	180000	VentricleLeft
rs12620654	EAS	0.889891	Within loop	chr2:210284724-210294724	chr2:210434724-210444724	150000	HAP1_DKO
rs12620654	EAS	0.889891	Within loop	chr2:210414724-210424724	chr2:210564724-210574724	150000	SKMEL5
rs12620654	EAS	0.889891	Within loop	chr2:210354724-210364724	chr2:210524724-210534724	170000	H1-NPC
rs12621444	EAS	0.819159	Within loop	chr2:210394724-210404724	chr2:210484724-210494724	90000	Ventricle_Right
rs12621444	EAS	0.819159	Within loop	chr2:210354724-210364724	chr2:210524724-210534724	170000	Hippocampus
rs12621444	EAS	0.819159	Within loop	chr2:210274724-210284724	chr2:210474724-210484724	200000	Cortex_DLPFC
rs12621444	EAS	0.819159	Within loop	chr2:210364724-210374724	chr2:210484724-210494724	120000	Epidermal_Keratinocyte_day3
rs12621444	EAS	0.819159	Within loop	chr2:210284724-210294724	chr2:210414724-210424724	130000	Epidermal_Keratinocyte_day3
rs12621444	EAS	0.819159	Within loop	chr2:210284724-210294724	chr2:210414724-210424724	130000	HCT116-untreated
rs12621444	EAS	0.819159	Within loop	chr2:210294724-210304724	chr2:210414724-210424724	120000	NHEK	Skin
rs12621444	EAS	0.819159	Within loop	chr2:210334724-210344724	chr2:210414724-210424724	80000	NHEK	Skin
rs12621444	EAS	0.819159	Within loop	chr2:210284724-210294724	chr2:210424724-210434724	140000	KBM7
rs12621444	EAS	0.819159	Within loop	chr2:210284724-210294724	chr2:210424724-210434724	140000	IMR90	Lung
rs12621444	EAS	0.819159	Within loop	chr2:210284724-210294724	chr2:210414724-210424724	130000	HMEC	Breast
rs12621444	EAS	0.819159	Within loop	chr2:210290000-210300000	chr2:210420000-210430000	130000	GM12878	Blood
rs12621444	EAS	0.819159	Within loop	chr2:210284724-210294724	chr2:210414724-210424724	130000	THP1_PMA
rs12621444	EAS	0.819159	Within loop	chr2:210284724-210294724	chr2:210414724-210424724	130000	THP1
rs12621444	EAS	0.819159	Within loop	chr2:210264724-210274724	chr2:210444724-210454724	180000	VentricleLeft
rs12621444	EAS	0.819159	Within loop	chr2:210284724-210294724	chr2:210414724-210424724	130000	Aorta
rs12621444	EAS	0.819159	Within loop	chr2:210294724-210304724	chr2:210424724-210434724	130000	HAP1_SCC4_KO
rs12621444	EAS	0.819159	Within loop	chr2:210264724-210274724	chr2:210414724-210424724	150000	HAP1
rs12621444	EAS	0.819159	Within loop	chr2:210324724-210334724	chr2:210414724-210424724	90000	HAP1
rs12621444	EAS	0.819159	Within loop	chr2:210284724-210294724	chr2:210434724-210444724	150000	HAP1_DKO
rs12621444	EAS	0.819159	Within loop	chr2:210234724-210244724	chr2:210414724-210424724	180000	RPMI7951
rs12621444	EAS	0.819159	Within loop	chr2:210284724-210294724	chr2:210414724-210424724	130000	HepG2	Liver
rs12621444	EAS	0.819159	Within loop	chr2:210294724-210304724	chr2:210414724-210424724	120000	Caki2
rs12621444	EAS	0.819159	Within loop	chr2:210354724-210364724	chr2:210524724-210534724	170000	H1-NPC
rs12623006	EUR	0.857897	Within loop	chr2:210354724-210364724	chr2:210524724-210534724	170000	Hippocampus
rs12623006	EUR	0.857897	Within loop	chr2:210274724-210284724	chr2:210474724-210484724	200000	Cortex_DLPFC
rs12623006	EUR	0.857897	Within loop	chr2:210364724-210374724	chr2:210484724-210494724	120000	Epidermal_Keratinocyte_day3
rs12623006	EUR	0.857897	Within loop	chr2:210284724-210294724	chr2:210414724-210424724	130000	Epidermal_Keratinocyte_day3
rs12623006	EUR	0.857897	Within loop	chr2:210284724-210294724	chr2:210414724-210424724	130000	HCT116-untreated
rs12623006	EUR	0.857897	Within loop	chr2:210294724-210304724	chr2:210414724-210424724	120000	NHEK	Skin
rs12623006	EUR	0.857897	Within loop	chr2:210334724-210344724	chr2:210414724-210424724	80000	NHEK	Skin
rs12623006	EUR	0.857897	Within loop	chr2:210284724-210294724	chr2:210424724-210434724	140000	KBM7
rs12623006	EUR	0.857897	Within loop	chr2:210284724-210294724	chr2:210424724-210434724	140000	IMR90	Lung
rs12623006	EUR	0.857897	Within loop	chr2:210284724-210294724	chr2:210414724-210424724	130000	HMEC	Breast
rs12623006	EUR	0.857897	Within loop	chr2:210290000-210300000	chr2:210420000-210430000	130000	GM12878	Blood
rs12623006	EUR	0.857897	Within loop	chr2:210284724-210294724	chr2:210414724-210424724	130000	THP1_PMA
rs12623006	EUR	0.857897	Within loop	chr2:210284724-210294724	chr2:210414724-210424724	130000	THP1
rs12623006	EUR	0.857897	Within loop	chr2:210264724-210274724	chr2:210444724-210454724	180000	VentricleLeft
rs12623006	EUR	0.857897	Within loop	chr2:210284724-210294724	chr2:210414724-210424724	130000	Aorta
rs12623006	EUR	0.857897	Within loop	chr2:210294724-210304724	chr2:210424724-210434724	130000	HAP1_SCC4_KO
rs12623006	EUR	0.857897	Within loop	chr2:210264724-210274724	chr2:210414724-210424724	150000	HAP1
rs12623006	EUR	0.857897	Within loop	chr2:210324724-210334724	chr2:210414724-210424724	90000	HAP1
rs12623006	EUR	0.857897	Within loop	chr2:210284724-210294724	chr2:210434724-210444724	150000	HAP1_DKO
rs12623006	EUR	0.857897	Within loop	chr2:210234724-210244724	chr2:210414724-210424724	180000	RPMI7951
rs12623006	EUR	0.857897	Within loop	chr2:210284724-210294724	chr2:210414724-210424724	130000	HepG2	Liver
rs12623006	EUR	0.857897	Within loop	chr2:210294724-210304724	chr2:210414724-210424724	120000	Caki2
rs12623006	EUR	0.857897	Within loop	chr2:210354724-210364724	chr2:210524724-210534724	170000	H1-NPC
rs12992342	AMR	0.890605	Within loop	chr2:210394724-210404724	chr2:210484724-210494724	90000	Ventricle_Right
rs12992342	AMR	0.890605	Within loop	chr2:210354724-210364724	chr2:210524724-210534724	170000	Hippocampus
rs12992342	AMR	0.890605	Within loop	chr2:210274724-210284724	chr2:210474724-210484724	200000	Cortex_DLPFC
rs12992342	AMR	0.890605	Within loop	chr2:210414724-210424724	chr2:210514724-210524724	100000	Adrenal
rs12992342	AMR	0.890605	Within loop	chr2:210364724-210374724	chr2:210484724-210494724	120000	Epidermal_Keratinocyte_day3
rs12992342	AMR	0.890605	Within loop	chr2:210414724-210424724	chr2:210564724-210574724	150000	SKMEL5
rs12992342	AMR	0.890605	Within loop	chr2:210354724-210364724	chr2:210524724-210534724	170000	H1-NPC
rs12992342	EAS	0.834057	Within loop	chr2:210394724-210404724	chr2:210484724-210494724	90000	Ventricle_Right
rs12992342	EAS	0.834057	Within loop	chr2:210354724-210364724	chr2:210524724-210534724	170000	Hippocampus
rs12992342	EAS	0.834057	Within loop	chr2:210274724-210284724	chr2:210474724-210484724	200000	Cortex_DLPFC
rs12992342	EAS	0.834057	Within loop	chr2:210414724-210424724	chr2:210514724-210524724	100000	Adrenal
rs12992342	EAS	0.834057	Within loop	chr2:210364724-210374724	chr2:210484724-210494724	120000	Epidermal_Keratinocyte_day3
rs12992342	EAS	0.834057	Within loop	chr2:210414724-210424724	chr2:210564724-210574724	150000	SKMEL5
rs12992342	EAS	0.834057	Within loop	chr2:210354724-210364724	chr2:210524724-210534724	170000	H1-NPC
rs12992342	EUR	0.912146	Within loop	chr2:210394724-210404724	chr2:210484724-210494724	90000	Ventricle_Right
rs12992342	EUR	0.912146	Within loop	chr2:210354724-210364724	chr2:210524724-210534724	170000	Hippocampus
rs12992342	EUR	0.912146	Within loop	chr2:210274724-210284724	chr2:210474724-210484724	200000	Cortex_DLPFC
rs12992342	EUR	0.912146	Within loop	chr2:210414724-210424724	chr2:210514724-210524724	100000	Adrenal
rs12992342	EUR	0.912146	Within loop	chr2:210364724-210374724	chr2:210484724-210494724	120000	Epidermal_Keratinocyte_day3
rs12992342	EUR	0.912146	Within loop	chr2:210414724-210424724	chr2:210564724-210574724	150000	SKMEL5
rs12992342	EUR	0.912146	Within loop	chr2:210354724-210364724	chr2:210524724-210534724	170000	H1-NPC
rs12992342	SAS	0.911753	Within loop	chr2:210394724-210404724	chr2:210484724-210494724	90000	Ventricle_Right
rs12992342	SAS	0.911753	Within loop	chr2:210354724-210364724	chr2:210524724-210534724	170000	Hippocampus
rs12992342	SAS	0.911753	Within loop	chr2:210274724-210284724	chr2:210474724-210484724	200000	Cortex_DLPFC
rs12992342	SAS	0.911753	Within loop	chr2:210414724-210424724	chr2:210514724-210524724	100000	Adrenal
rs12992342	SAS	0.911753	Within loop	chr2:210364724-210374724	chr2:210484724-210494724	120000	Epidermal_Keratinocyte_day3
rs12992342	SAS	0.911753	Within loop	chr2:210414724-210424724	chr2:210564724-210574724	150000	SKMEL5
rs12992342	SAS	0.911753	Within loop	chr2:210354724-210364724	chr2:210524724-210534724	170000	H1-NPC
rs13419929	EAS	0.815603	Within loop	chr2:210394724-210404724	chr2:210484724-210494724	90000	Ventricle_Right
rs13419929	EAS	0.815603	Within loop	chr2:210354724-210364724	chr2:210524724-210534724	170000	Hippocampus
rs13419929	EAS	0.815603	Within loop	chr2:210274724-210284724	chr2:210474724-210484724	200000	Cortex_DLPFC
rs13419929	EAS	0.815603	Within loop	chr2:210414724-210424724	chr2:210514724-210524724	100000	Adrenal
rs13419929	EAS	0.815603	Within loop	chr2:210364724-210374724	chr2:210484724-210494724	120000	Epidermal_Keratinocyte_day3
rs13419929	EAS	0.815603	Within loop	chr2:210264724-210274724	chr2:210444724-210454724	180000	VentricleLeft
rs13419929	EAS	0.815603	Within loop	chr2:210284724-210294724	chr2:210434724-210444724	150000	HAP1_DKO
rs13419929	EAS	0.815603	Within loop	chr2:210414724-210424724	chr2:210564724-210574724	150000	SKMEL5
rs13419929	EAS	0.815603	Within loop	chr2:210354724-210364724	chr2:210524724-210534724	170000	H1-NPC
rs13419929	EUR	0.840122	Within loop	chr2:210394724-210404724	chr2:210484724-210494724	90000	Ventricle_Right
rs13419929	EUR	0.840122	Within loop	chr2:210354724-210364724	chr2:210524724-210534724	170000	Hippocampus
rs13419929	EUR	0.840122	Within loop	chr2:210274724-210284724	chr2:210474724-210484724	200000	Cortex_DLPFC
rs13419929	EUR	0.840122	Within loop	chr2:210414724-210424724	chr2:210514724-210524724	100000	Adrenal
rs13419929	EUR	0.840122	Within loop	chr2:210364724-210374724	chr2:210484724-210494724	120000	Epidermal_Keratinocyte_day3
rs13419929	EUR	0.840122	Within loop	chr2:210264724-210274724	chr2:210444724-210454724	180000	VentricleLeft
rs13419929	EUR	0.840122	Within loop	chr2:210284724-210294724	chr2:210434724-210444724	150000	HAP1_DKO
rs13419929	EUR	0.840122	Within loop	chr2:210414724-210424724	chr2:210564724-210574724	150000	SKMEL5
rs13419929	EUR	0.840122	Within loop	chr2:210354724-210364724	chr2:210524724-210534724	170000	H1-NPC
rs1396779	AMR	0.920561	Within loop	chr2:210394724-210404724	chr2:210484724-210494724	90000	Ventricle_Right
rs1396779	AMR	0.920561	Within loop	chr2:210354724-210364724	chr2:210524724-210534724	170000	Hippocampus
rs1396779	AMR	0.920561	Within loop	chr2:210274724-210284724	chr2:210474724-210484724	200000	Cortex_DLPFC
rs1396779	AMR	0.920561	Within loop	chr2:210414724-210424724	chr2:210514724-210524724	100000	Adrenal
rs1396779	AMR	0.920561	Within loop	chr2:210364724-210374724	chr2:210484724-210494724	120000	Epidermal_Keratinocyte_day3
rs1396779	AMR	0.920561	Within loop	chr2:210264724-210274724	chr2:210444724-210454724	180000	VentricleLeft
rs1396779	AMR	0.920561	Within loop	chr2:210414724-210424724	chr2:210564724-210574724	150000	SKMEL5
rs1396779	AMR	0.920561	Within loop	chr2:210354724-210364724	chr2:210524724-210534724	170000	H1-NPC
rs1396779	EAS	0.834057	Within loop	chr2:210394724-210404724	chr2:210484724-210494724	90000	Ventricle_Right
rs1396779	EAS	0.834057	Within loop	chr2:210354724-210364724	chr2:210524724-210534724	170000	Hippocampus
rs1396779	EAS	0.834057	Within loop	chr2:210274724-210284724	chr2:210474724-210484724	200000	Cortex_DLPFC
rs1396779	EAS	0.834057	Within loop	chr2:210414724-210424724	chr2:210514724-210524724	100000	Adrenal
rs1396779	EAS	0.834057	Within loop	chr2:210364724-210374724	chr2:210484724-210494724	120000	Epidermal_Keratinocyte_day3
rs1396779	EAS	0.834057	Within loop	chr2:210264724-210274724	chr2:210444724-210454724	180000	VentricleLeft
rs1396779	EAS	0.834057	Within loop	chr2:210414724-210424724	chr2:210564724-210574724	150000	SKMEL5
rs1396779	EAS	0.834057	Within loop	chr2:210354724-210364724	chr2:210524724-210534724	170000	H1-NPC
rs1396779	EUR	0.92047	Within loop	chr2:210394724-210404724	chr2:210484724-210494724	90000	Ventricle_Right
rs1396779	EUR	0.92047	Within loop	chr2:210354724-210364724	chr2:210524724-210534724	170000	Hippocampus
rs1396779	EUR	0.92047	Within loop	chr2:210274724-210284724	chr2:210474724-210484724	200000	Cortex_DLPFC
rs1396779	EUR	0.92047	Within loop	chr2:210414724-210424724	chr2:210514724-210524724	100000	Adrenal
rs1396779	EUR	0.92047	Within loop	chr2:210364724-210374724	chr2:210484724-210494724	120000	Epidermal_Keratinocyte_day3
rs1396779	EUR	0.92047	Within loop	chr2:210264724-210274724	chr2:210444724-210454724	180000	VentricleLeft
rs1396779	EUR	0.92047	Within loop	chr2:210414724-210424724	chr2:210564724-210574724	150000	SKMEL5
rs1396779	EUR	0.92047	Within loop	chr2:210354724-210364724	chr2:210524724-210534724	170000	H1-NPC
rs1396779	SAS	0.912132	Within loop	chr2:210394724-210404724	chr2:210484724-210494724	90000	Ventricle_Right
rs1396779	SAS	0.912132	Within loop	chr2:210354724-210364724	chr2:210524724-210534724	170000	Hippocampus
rs1396779	SAS	0.912132	Within loop	chr2:210274724-210284724	chr2:210474724-210484724	200000	Cortex_DLPFC
rs1396779	SAS	0.912132	Within loop	chr2:210414724-210424724	chr2:210514724-210524724	100000	Adrenal
rs1396779	SAS	0.912132	Within loop	chr2:210364724-210374724	chr2:210484724-210494724	120000	Epidermal_Keratinocyte_day3
rs1396779	SAS	0.912132	Within loop	chr2:210264724-210274724	chr2:210444724-210454724	180000	VentricleLeft
rs1396779	SAS	0.912132	Within loop	chr2:210414724-210424724	chr2:210564724-210574724	150000	SKMEL5
rs1396779	SAS	0.912132	Within loop	chr2:210354724-210364724	chr2:210524724-210534724	170000	H1-NPC
rs1396779	AFR	0.890731	Within loop	chr2:210394724-210404724	chr2:210484724-210494724	90000	Ventricle_Right
rs1396779	AFR	0.890731	Within loop	chr2:210354724-210364724	chr2:210524724-210534724	170000	Hippocampus
rs1396779	AFR	0.890731	Within loop	chr2:210274724-210284724	chr2:210474724-210484724	200000	Cortex_DLPFC
rs1396779	AFR	0.890731	Within loop	chr2:210414724-210424724	chr2:210514724-210524724	100000	Adrenal
rs1396779	AFR	0.890731	Within loop	chr2:210364724-210374724	chr2:210484724-210494724	120000	Epidermal_Keratinocyte_day3
rs1396779	AFR	0.890731	Within loop	chr2:210264724-210274724	chr2:210444724-210454724	180000	VentricleLeft
rs1396779	AFR	0.890731	Within loop	chr2:210414724-210424724	chr2:210564724-210574724	150000	SKMEL5
rs1396779	AFR	0.890731	Within loop	chr2:210354724-210364724	chr2:210524724-210534724	170000	H1-NPC
rs140085906	AMR	0.93062	Within loop	chr2:210394724-210404724	chr2:210484724-210494724	90000	Ventricle_Right
rs140085906	AMR	0.93062	Within loop	chr2:210354724-210364724	chr2:210524724-210534724	170000	Hippocampus
rs140085906	AMR	0.93062	Within loop	chr2:210274724-210284724	chr2:210474724-210484724	200000	Cortex_DLPFC
rs140085906	AMR	0.93062	Within loop	chr2:210414724-210424724	chr2:210514724-210524724	100000	Adrenal
rs140085906	AMR	0.93062	Within loop	chr2:210364724-210374724	chr2:210484724-210494724	120000	Epidermal_Keratinocyte_day3
rs140085906	AMR	0.93062	Within loop	chr2:210264724-210274724	chr2:210444724-210454724	180000	VentricleLeft
rs140085906	AMR	0.93062	Within loop	chr2:210284724-210294724	chr2:210434724-210444724	150000	HAP1_DKO
rs140085906	AMR	0.93062	Within loop	chr2:210414724-210424724	chr2:210564724-210574724	150000	SKMEL5
rs140085906	AMR	0.93062	Within loop	chr2:210354724-210364724	chr2:210524724-210534724	170000	H1-NPC
rs140085906	EAS	0.92631	Within loop	chr2:210394724-210404724	chr2:210484724-210494724	90000	Ventricle_Right
rs140085906	EAS	0.92631	Within loop	chr2:210354724-210364724	chr2:210524724-210534724	170000	Hippocampus
rs140085906	EAS	0.92631	Within loop	chr2:210274724-210284724	chr2:210474724-210484724	200000	Cortex_DLPFC
rs140085906	EAS	0.92631	Within loop	chr2:210414724-210424724	chr2:210514724-210524724	100000	Adrenal
rs140085906	EAS	0.92631	Within loop	chr2:210364724-210374724	chr2:210484724-210494724	120000	Epidermal_Keratinocyte_day3
rs140085906	EAS	0.92631	Within loop	chr2:210264724-210274724	chr2:210444724-210454724	180000	VentricleLeft
rs140085906	EAS	0.92631	Within loop	chr2:210284724-210294724	chr2:210434724-210444724	150000	HAP1_DKO
rs140085906	EAS	0.92631	Within loop	chr2:210414724-210424724	chr2:210564724-210574724	150000	SKMEL5
rs140085906	EAS	0.92631	Within loop	chr2:210354724-210364724	chr2:210524724-210534724	170000	H1-NPC
rs140085906	EUR	0.946948	Within loop	chr2:210394724-210404724	chr2:210484724-210494724	90000	Ventricle_Right
rs140085906	EUR	0.946948	Within loop	chr2:210354724-210364724	chr2:210524724-210534724	170000	Hippocampus
rs140085906	EUR	0.946948	Within loop	chr2:210274724-210284724	chr2:210474724-210484724	200000	Cortex_DLPFC
rs140085906	EUR	0.946948	Within loop	chr2:210414724-210424724	chr2:210514724-210524724	100000	Adrenal
rs140085906	EUR	0.946948	Within loop	chr2:210364724-210374724	chr2:210484724-210494724	120000	Epidermal_Keratinocyte_day3
rs140085906	EUR	0.946948	Within loop	chr2:210264724-210274724	chr2:210444724-210454724	180000	VentricleLeft
rs140085906	EUR	0.946948	Within loop	chr2:210284724-210294724	chr2:210434724-210444724	150000	HAP1_DKO
rs140085906	EUR	0.946948	Within loop	chr2:210414724-210424724	chr2:210564724-210574724	150000	SKMEL5
rs140085906	EUR	0.946948	Within loop	chr2:210354724-210364724	chr2:210524724-210534724	170000	H1-NPC
rs140085906	SAS	0.925017	Within loop	chr2:210394724-210404724	chr2:210484724-210494724	90000	Ventricle_Right
rs140085906	SAS	0.925017	Within loop	chr2:210354724-210364724	chr2:210524724-210534724	170000	Hippocampus
rs140085906	SAS	0.925017	Within loop	chr2:210274724-210284724	chr2:210474724-210484724	200000	Cortex_DLPFC
rs140085906	SAS	0.925017	Within loop	chr2:210414724-210424724	chr2:210514724-210524724	100000	Adrenal
rs140085906	SAS	0.925017	Within loop	chr2:210364724-210374724	chr2:210484724-210494724	120000	Epidermal_Keratinocyte_day3
rs140085906	SAS	0.925017	Within loop	chr2:210264724-210274724	chr2:210444724-210454724	180000	VentricleLeft
rs140085906	SAS	0.925017	Within loop	chr2:210284724-210294724	chr2:210434724-210444724	150000	HAP1_DKO
rs140085906	SAS	0.925017	Within loop	chr2:210414724-210424724	chr2:210564724-210574724	150000	SKMEL5
rs140085906	SAS	0.925017	Within loop	chr2:210354724-210364724	chr2:210524724-210534724	170000	H1-NPC
rs140085906	AFR	0.869097	Within loop	chr2:210394724-210404724	chr2:210484724-210494724	90000	Ventricle_Right
rs140085906	AFR	0.869097	Within loop	chr2:210354724-210364724	chr2:210524724-210534724	170000	Hippocampus
rs140085906	AFR	0.869097	Within loop	chr2:210274724-210284724	chr2:210474724-210484724	200000	Cortex_DLPFC
rs140085906	AFR	0.869097	Within loop	chr2:210414724-210424724	chr2:210514724-210524724	100000	Adrenal
rs140085906	AFR	0.869097	Within loop	chr2:210364724-210374724	chr2:210484724-210494724	120000	Epidermal_Keratinocyte_day3
rs140085906	AFR	0.869097	Within loop	chr2:210264724-210274724	chr2:210444724-210454724	180000	VentricleLeft
rs140085906	AFR	0.869097	Within loop	chr2:210284724-210294724	chr2:210434724-210444724	150000	HAP1_DKO
rs140085906	AFR	0.869097	Within loop	chr2:210414724-210424724	chr2:210564724-210574724	150000	SKMEL5
rs140085906	AFR	0.869097	Within loop	chr2:210354724-210364724	chr2:210524724-210534724	170000	H1-NPC
rs140601805	AMR	0.90985	Within loop	chr2:210394724-210404724	chr2:210484724-210494724	90000	Ventricle_Right
rs140601805	AMR	0.90985	Within loop	chr2:210354724-210364724	chr2:210524724-210534724	170000	Hippocampus
rs140601805	AMR	0.90985	Within loop	chr2:210274724-210284724	chr2:210474724-210484724	200000	Cortex_DLPFC
rs140601805	AMR	0.90985	Within loop	chr2:210414724-210424724	chr2:210514724-210524724	100000	Adrenal
rs140601805	AMR	0.90985	Within loop	chr2:210364724-210374724	chr2:210484724-210494724	120000	Epidermal_Keratinocyte_day3
rs140601805	AMR	0.90985	Within loop	chr2:210414724-210424724	chr2:210564724-210574724	150000	SKMEL5
rs140601805	AMR	0.90985	Within loop	chr2:210354724-210364724	chr2:210524724-210534724	170000	H1-NPC
rs140601805	EAS	0.828654	Within loop	chr2:210394724-210404724	chr2:210484724-210494724	90000	Ventricle_Right
rs140601805	EAS	0.828654	Within loop	chr2:210354724-210364724	chr2:210524724-210534724	170000	Hippocampus
rs140601805	EAS	0.828654	Within loop	chr2:210274724-210284724	chr2:210474724-210484724	200000	Cortex_DLPFC
rs140601805	EAS	0.828654	Within loop	chr2:210414724-210424724	chr2:210514724-210524724	100000	Adrenal
rs140601805	EAS	0.828654	Within loop	chr2:210364724-210374724	chr2:210484724-210494724	120000	Epidermal_Keratinocyte_day3
rs140601805	EAS	0.828654	Within loop	chr2:210414724-210424724	chr2:210564724-210574724	150000	SKMEL5
rs140601805	EAS	0.828654	Within loop	chr2:210354724-210364724	chr2:210524724-210534724	170000	H1-NPC
rs140601805	EUR	0.83182	Within loop	chr2:210394724-210404724	chr2:210484724-210494724	90000	Ventricle_Right
rs140601805	EUR	0.83182	Within loop	chr2:210354724-210364724	chr2:210524724-210534724	170000	Hippocampus
rs140601805	EUR	0.83182	Within loop	chr2:210274724-210284724	chr2:210474724-210484724	200000	Cortex_DLPFC
rs140601805	EUR	0.83182	Within loop	chr2:210414724-210424724	chr2:210514724-210524724	100000	Adrenal
rs140601805	EUR	0.83182	Within loop	chr2:210364724-210374724	chr2:210484724-210494724	120000	Epidermal_Keratinocyte_day3
rs140601805	EUR	0.83182	Within loop	chr2:210414724-210424724	chr2:210564724-210574724	150000	SKMEL5
rs140601805	EUR	0.83182	Within loop	chr2:210354724-210364724	chr2:210524724-210534724	170000	H1-NPC
rs140601805	SAS	0.887314	Within loop	chr2:210394724-210404724	chr2:210484724-210494724	90000	Ventricle_Right
rs140601805	SAS	0.887314	Within loop	chr2:210354724-210364724	chr2:210524724-210534724	170000	Hippocampus
rs140601805	SAS	0.887314	Within loop	chr2:210274724-210284724	chr2:210474724-210484724	200000	Cortex_DLPFC
rs140601805	SAS	0.887314	Within loop	chr2:210414724-210424724	chr2:210514724-210524724	100000	Adrenal
rs140601805	SAS	0.887314	Within loop	chr2:210364724-210374724	chr2:210484724-210494724	120000	Epidermal_Keratinocyte_day3
rs140601805	SAS	0.887314	Within loop	chr2:210414724-210424724	chr2:210564724-210574724	150000	SKMEL5
rs140601805	SAS	0.887314	Within loop	chr2:210354724-210364724	chr2:210524724-210534724	170000	H1-NPC
rs140601805	AFR	0.882794	Within loop	chr2:210394724-210404724	chr2:210484724-210494724	90000	Ventricle_Right
rs140601805	AFR	0.882794	Within loop	chr2:210354724-210364724	chr2:210524724-210534724	170000	Hippocampus
rs140601805	AFR	0.882794	Within loop	chr2:210274724-210284724	chr2:210474724-210484724	200000	Cortex_DLPFC
rs140601805	AFR	0.882794	Within loop	chr2:210414724-210424724	chr2:210514724-210524724	100000	Adrenal
rs140601805	AFR	0.882794	Within loop	chr2:210364724-210374724	chr2:210484724-210494724	120000	Epidermal_Keratinocyte_day3
rs140601805	AFR	0.882794	Within loop	chr2:210414724-210424724	chr2:210564724-210574724	150000	SKMEL5
rs140601805	AFR	0.882794	Within loop	chr2:210354724-210364724	chr2:210524724-210534724	170000	H1-NPC
rs141328824	EAS	0.802711	Within loop	chr2:210394724-210404724	chr2:210484724-210494724	90000	Ventricle_Right
rs141328824	EAS	0.802711	Within loop	chr2:210354724-210364724	chr2:210524724-210534724	170000	Hippocampus
rs141328824	EAS	0.802711	Within loop	chr2:210414724-210424724	chr2:210514724-210524724	100000	Adrenal
rs141328824	EAS	0.802711	Within loop	chr2:210364724-210374724	chr2:210484724-210494724	120000	Epidermal_Keratinocyte_day3
rs141328824	EAS	0.802711	Within loop	chr2:210414724-210424724	chr2:210564724-210574724	150000	SKMEL5
rs141328824	EAS	0.802711	Within loop	chr2:210354724-210364724	chr2:210524724-210534724	170000	H1-NPC
rs1509465	AMR	0.890605	Within loop	chr2:210394724-210404724	chr2:210484724-210494724	90000	Ventricle_Right
rs1509465	AMR	0.890605	Within loop	chr2:210354724-210364724	chr2:210524724-210534724	170000	Hippocampus
rs1509465	AMR	0.890605	Within loop	chr2:210274724-210284724	chr2:210474724-210484724	200000	Cortex_DLPFC
rs1509465	AMR	0.890605	Within loop	chr2:210414724-210424724	chr2:210514724-210524724	100000	Adrenal
rs1509465	AMR	0.890605	Within loop	chr2:210364724-210374724	chr2:210484724-210494724	120000	Epidermal_Keratinocyte_day3
rs1509465	AMR	0.890605	Within loop	chr2:210414724-210424724	chr2:210564724-210574724	150000	SKMEL5
rs1509465	AMR	0.890605	Within loop	chr2:210354724-210364724	chr2:210524724-210534724	170000	H1-NPC
rs1509465	EAS	0.823495	Within loop	chr2:210394724-210404724	chr2:210484724-210494724	90000	Ventricle_Right
rs1509465	EAS	0.823495	Within loop	chr2:210354724-210364724	chr2:210524724-210534724	170000	Hippocampus
rs1509465	EAS	0.823495	Within loop	chr2:210274724-210284724	chr2:210474724-210484724	200000	Cortex_DLPFC
rs1509465	EAS	0.823495	Within loop	chr2:210414724-210424724	chr2:210514724-210524724	100000	Adrenal
rs1509465	EAS	0.823495	Within loop	chr2:210364724-210374724	chr2:210484724-210494724	120000	Epidermal_Keratinocyte_day3
rs1509465	EAS	0.823495	Within loop	chr2:210414724-210424724	chr2:210564724-210574724	150000	SKMEL5
rs1509465	EAS	0.823495	Within loop	chr2:210354724-210364724	chr2:210524724-210534724	170000	H1-NPC
rs1509465	EUR	0.912146	Within loop	chr2:210394724-210404724	chr2:210484724-210494724	90000	Ventricle_Right
rs1509465	EUR	0.912146	Within loop	chr2:210354724-210364724	chr2:210524724-210534724	170000	Hippocampus
rs1509465	EUR	0.912146	Within loop	chr2:210274724-210284724	chr2:210474724-210484724	200000	Cortex_DLPFC
rs1509465	EUR	0.912146	Within loop	chr2:210414724-210424724	chr2:210514724-210524724	100000	Adrenal
rs1509465	EUR	0.912146	Within loop	chr2:210364724-210374724	chr2:210484724-210494724	120000	Epidermal_Keratinocyte_day3
rs1509465	EUR	0.912146	Within loop	chr2:210414724-210424724	chr2:210564724-210574724	150000	SKMEL5
rs1509465	EUR	0.912146	Within loop	chr2:210354724-210364724	chr2:210524724-210534724	170000	H1-NPC
rs1509465	SAS	0.912132	Within loop	chr2:210394724-210404724	chr2:210484724-210494724	90000	Ventricle_Right
rs1509465	SAS	0.912132	Within loop	chr2:210354724-210364724	chr2:210524724-210534724	170000	Hippocampus
rs1509465	SAS	0.912132	Within loop	chr2:210274724-210284724	chr2:210474724-210484724	200000	Cortex_DLPFC
rs1509465	SAS	0.912132	Within loop	chr2:210414724-210424724	chr2:210514724-210524724	100000	Adrenal
rs1509465	SAS	0.912132	Within loop	chr2:210364724-210374724	chr2:210484724-210494724	120000	Epidermal_Keratinocyte_day3
rs1509465	SAS	0.912132	Within loop	chr2:210414724-210424724	chr2:210564724-210574724	150000	SKMEL5
rs1509465	SAS	0.912132	Within loop	chr2:210354724-210364724	chr2:210524724-210534724	170000	H1-NPC
rs169636	AMR	0.95999	Within loop	chr2:210394724-210404724	chr2:210484724-210494724	90000	Ventricle_Right
rs169636	AMR	0.95999	Within loop	chr2:210354724-210364724	chr2:210524724-210534724	170000	Hippocampus
rs169636	AMR	0.95999	Within loop	chr2:210274724-210284724	chr2:210474724-210484724	200000	Cortex_DLPFC
rs169636	AMR	0.95999	Within loop	chr2:210414724-210424724	chr2:210514724-210524724	100000	Adrenal
rs169636	AMR	0.95999	Within loop	chr2:210364724-210374724	chr2:210484724-210494724	120000	Epidermal_Keratinocyte_day3
rs169636	AMR	0.95999	Within loop	chr2:210264724-210274724	chr2:210444724-210454724	180000	VentricleLeft
rs169636	AMR	0.95999	Within loop	chr2:210284724-210294724	chr2:210434724-210444724	150000	HAP1_DKO
rs169636	AMR	0.95999	Within loop	chr2:210414724-210424724	chr2:210564724-210574724	150000	SKMEL5
rs169636	AMR	0.95999	Within loop	chr2:210354724-210364724	chr2:210524724-210534724	170000	H1-NPC
rs169636	EAS	0.969164	Within loop	chr2:210394724-210404724	chr2:210484724-210494724	90000	Ventricle_Right
rs169636	EAS	0.969164	Within loop	chr2:210354724-210364724	chr2:210524724-210534724	170000	Hippocampus
rs169636	EAS	0.969164	Within loop	chr2:210274724-210284724	chr2:210474724-210484724	200000	Cortex_DLPFC
rs169636	EAS	0.969164	Within loop	chr2:210414724-210424724	chr2:210514724-210524724	100000	Adrenal
rs169636	EAS	0.969164	Within loop	chr2:210364724-210374724	chr2:210484724-210494724	120000	Epidermal_Keratinocyte_day3
rs169636	EAS	0.969164	Within loop	chr2:210264724-210274724	chr2:210444724-210454724	180000	VentricleLeft
rs169636	EAS	0.969164	Within loop	chr2:210284724-210294724	chr2:210434724-210444724	150000	HAP1_DKO
rs169636	EAS	0.969164	Within loop	chr2:210414724-210424724	chr2:210564724-210574724	150000	SKMEL5
rs169636	EAS	0.969164	Within loop	chr2:210354724-210364724	chr2:210524724-210534724	170000	H1-NPC
rs169636	EUR	0.991059	Within loop	chr2:210394724-210404724	chr2:210484724-210494724	90000	Ventricle_Right
rs169636	EUR	0.991059	Within loop	chr2:210354724-210364724	chr2:210524724-210534724	170000	Hippocampus
rs169636	EUR	0.991059	Within loop	chr2:210274724-210284724	chr2:210474724-210484724	200000	Cortex_DLPFC
rs169636	EUR	0.991059	Within loop	chr2:210414724-210424724	chr2:210514724-210524724	100000	Adrenal
rs169636	EUR	0.991059	Within loop	chr2:210364724-210374724	chr2:210484724-210494724	120000	Epidermal_Keratinocyte_day3
rs169636	EUR	0.991059	Within loop	chr2:210264724-210274724	chr2:210444724-210454724	180000	VentricleLeft
rs169636	EUR	0.991059	Within loop	chr2:210284724-210294724	chr2:210434724-210444724	150000	HAP1_DKO
rs169636	EUR	0.991059	Within loop	chr2:210414724-210424724	chr2:210564724-210574724	150000	SKMEL5
rs169636	EUR	0.991059	Within loop	chr2:210354724-210364724	chr2:210524724-210534724	170000	H1-NPC
rs169636	SAS	0.995746	Within loop	chr2:210394724-210404724	chr2:210484724-210494724	90000	Ventricle_Right
rs169636	SAS	0.995746	Within loop	chr2:210354724-210364724	chr2:210524724-210534724	170000	Hippocampus
rs169636	SAS	0.995746	Within loop	chr2:210274724-210284724	chr2:210474724-210484724	200000	Cortex_DLPFC
rs169636	SAS	0.995746	Within loop	chr2:210414724-210424724	chr2:210514724-210524724	100000	Adrenal
rs169636	SAS	0.995746	Within loop	chr2:210364724-210374724	chr2:210484724-210494724	120000	Epidermal_Keratinocyte_day3
rs169636	SAS	0.995746	Within loop	chr2:210264724-210274724	chr2:210444724-210454724	180000	VentricleLeft
rs169636	SAS	0.995746	Within loop	chr2:210284724-210294724	chr2:210434724-210444724	150000	HAP1_DKO
rs169636	SAS	0.995746	Within loop	chr2:210414724-210424724	chr2:210564724-210574724	150000	SKMEL5
rs169636	SAS	0.995746	Within loop	chr2:210354724-210364724	chr2:210524724-210534724	170000	H1-NPC
rs169636	AFR	0.897953	Within loop	chr2:210394724-210404724	chr2:210484724-210494724	90000	Ventricle_Right
rs169636	AFR	0.897953	Within loop	chr2:210354724-210364724	chr2:210524724-210534724	170000	Hippocampus
rs169636	AFR	0.897953	Within loop	chr2:210274724-210284724	chr2:210474724-210484724	200000	Cortex_DLPFC
rs169636	AFR	0.897953	Within loop	chr2:210414724-210424724	chr2:210514724-210524724	100000	Adrenal
rs169636	AFR	0.897953	Within loop	chr2:210364724-210374724	chr2:210484724-210494724	120000	Epidermal_Keratinocyte_day3
rs169636	AFR	0.897953	Within loop	chr2:210264724-210274724	chr2:210444724-210454724	180000	VentricleLeft
rs169636	AFR	0.897953	Within loop	chr2:210284724-210294724	chr2:210434724-210444724	150000	HAP1_DKO
rs169636	AFR	0.897953	Within loop	chr2:210414724-210424724	chr2:210564724-210574724	150000	SKMEL5
rs169636	AFR	0.897953	Within loop	chr2:210354724-210364724	chr2:210524724-210534724	170000	H1-NPC
rs2048250	AMR	0.88069	Within loop	chr2:210394724-210404724	chr2:210484724-210494724	90000	Ventricle_Right
rs2048250	AMR	0.88069	Within loop	chr2:210354724-210364724	chr2:210524724-210534724	170000	Hippocampus
rs2048250	AMR	0.88069	Within loop	chr2:210274724-210284724	chr2:210474724-210484724	200000	Cortex_DLPFC
rs2048250	AMR	0.88069	Within loop	chr2:210414724-210424724	chr2:210514724-210524724	100000	Adrenal
rs2048250	AMR	0.88069	Within loop	chr2:210364724-210374724	chr2:210484724-210494724	120000	Epidermal_Keratinocyte_day3
rs2048250	AMR	0.88069	Within loop	chr2:210414724-210424724	chr2:210564724-210574724	150000	SKMEL5
rs2048250	AMR	0.88069	Within loop	chr2:210354724-210364724	chr2:210524724-210534724	170000	H1-NPC
rs2048250	EAS	0.834057	Within loop	chr2:210394724-210404724	chr2:210484724-210494724	90000	Ventricle_Right
rs2048250	EAS	0.834057	Within loop	chr2:210354724-210364724	chr2:210524724-210534724	170000	Hippocampus
rs2048250	EAS	0.834057	Within loop	chr2:210274724-210284724	chr2:210474724-210484724	200000	Cortex_DLPFC
rs2048250	EAS	0.834057	Within loop	chr2:210414724-210424724	chr2:210514724-210524724	100000	Adrenal
rs2048250	EAS	0.834057	Within loop	chr2:210364724-210374724	chr2:210484724-210494724	120000	Epidermal_Keratinocyte_day3
rs2048250	EAS	0.834057	Within loop	chr2:210414724-210424724	chr2:210564724-210574724	150000	SKMEL5
rs2048250	EAS	0.834057	Within loop	chr2:210354724-210364724	chr2:210524724-210534724	170000	H1-NPC
rs2048250	EUR	0.92047	Within loop	chr2:210394724-210404724	chr2:210484724-210494724	90000	Ventricle_Right
rs2048250	EUR	0.92047	Within loop	chr2:210354724-210364724	chr2:210524724-210534724	170000	Hippocampus
rs2048250	EUR	0.92047	Within loop	chr2:210274724-210284724	chr2:210474724-210484724	200000	Cortex_DLPFC
rs2048250	EUR	0.92047	Within loop	chr2:210414724-210424724	chr2:210514724-210524724	100000	Adrenal
rs2048250	EUR	0.92047	Within loop	chr2:210364724-210374724	chr2:210484724-210494724	120000	Epidermal_Keratinocyte_day3
rs2048250	EUR	0.92047	Within loop	chr2:210414724-210424724	chr2:210564724-210574724	150000	SKMEL5
rs2048250	EUR	0.92047	Within loop	chr2:210354724-210364724	chr2:210524724-210534724	170000	H1-NPC
rs2048250	SAS	0.912132	Within loop	chr2:210394724-210404724	chr2:210484724-210494724	90000	Ventricle_Right
rs2048250	SAS	0.912132	Within loop	chr2:210354724-210364724	chr2:210524724-210534724	170000	Hippocampus
rs2048250	SAS	0.912132	Within loop	chr2:210274724-210284724	chr2:210474724-210484724	200000	Cortex_DLPFC
rs2048250	SAS	0.912132	Within loop	chr2:210414724-210424724	chr2:210514724-210524724	100000	Adrenal
rs2048250	SAS	0.912132	Within loop	chr2:210364724-210374724	chr2:210484724-210494724	120000	Epidermal_Keratinocyte_day3
rs2048250	SAS	0.912132	Within loop	chr2:210414724-210424724	chr2:210564724-210574724	150000	SKMEL5
rs2048250	SAS	0.912132	Within loop	chr2:210354724-210364724	chr2:210524724-210534724	170000	H1-NPC
rs2663648	AMR	0.88069	Within loop	chr2:210394724-210404724	chr2:210484724-210494724	90000	Ventricle_Right
rs2663648	AMR	0.88069	Within loop	chr2:210354724-210364724	chr2:210524724-210534724	170000	Hippocampus
rs2663648	AMR	0.88069	Within loop	chr2:210414724-210424724	chr2:210514724-210524724	100000	Adrenal
rs2663648	AMR	0.88069	Within loop	chr2:210364724-210374724	chr2:210484724-210494724	120000	Epidermal_Keratinocyte_day3
rs2663648	AMR	0.88069	Within loop	chr2:210414724-210424724	chr2:210564724-210574724	150000	SKMEL5
rs2663648	AMR	0.88069	Within loop	chr2:210354724-210364724	chr2:210524724-210534724	170000	H1-NPC
rs2663648	EAS	0.839421	Within loop	chr2:210394724-210404724	chr2:210484724-210494724	90000	Ventricle_Right
rs2663648	EAS	0.839421	Within loop	chr2:210354724-210364724	chr2:210524724-210534724	170000	Hippocampus
rs2663648	EAS	0.839421	Within loop	chr2:210414724-210424724	chr2:210514724-210524724	100000	Adrenal
rs2663648	EAS	0.839421	Within loop	chr2:210364724-210374724	chr2:210484724-210494724	120000	Epidermal_Keratinocyte_day3
rs2663648	EAS	0.839421	Within loop	chr2:210414724-210424724	chr2:210564724-210574724	150000	SKMEL5
rs2663648	EAS	0.839421	Within loop	chr2:210354724-210364724	chr2:210524724-210534724	170000	H1-NPC
rs2663648	EUR	0.912146	Within loop	chr2:210394724-210404724	chr2:210484724-210494724	90000	Ventricle_Right
rs2663648	EUR	0.912146	Within loop	chr2:210354724-210364724	chr2:210524724-210534724	170000	Hippocampus
rs2663648	EUR	0.912146	Within loop	chr2:210414724-210424724	chr2:210514724-210524724	100000	Adrenal
rs2663648	EUR	0.912146	Within loop	chr2:210364724-210374724	chr2:210484724-210494724	120000	Epidermal_Keratinocyte_day3
rs2663648	EUR	0.912146	Within loop	chr2:210414724-210424724	chr2:210564724-210574724	150000	SKMEL5
rs2663648	EUR	0.912146	Within loop	chr2:210354724-210364724	chr2:210524724-210534724	170000	H1-NPC
rs2663648	SAS	0.916165	Within loop	chr2:210394724-210404724	chr2:210484724-210494724	90000	Ventricle_Right
rs2663648	SAS	0.916165	Within loop	chr2:210354724-210364724	chr2:210524724-210534724	170000	Hippocampus
rs2663648	SAS	0.916165	Within loop	chr2:210414724-210424724	chr2:210514724-210524724	100000	Adrenal
rs2663648	SAS	0.916165	Within loop	chr2:210364724-210374724	chr2:210484724-210494724	120000	Epidermal_Keratinocyte_day3
rs2663648	SAS	0.916165	Within loop	chr2:210414724-210424724	chr2:210564724-210574724	150000	SKMEL5
rs2663648	SAS	0.916165	Within loop	chr2:210354724-210364724	chr2:210524724-210534724	170000	H1-NPC
rs2663659	EAS	0.828758	Within loop	chr2:210354724-210364724	chr2:210524724-210534724	170000	Hippocampus
rs2663659	EAS	0.828758	Within loop	chr2:210414724-210424724	chr2:210514724-210524724	100000	Adrenal
rs2663659	EAS	0.828758	Within loop	chr2:210414724-210424724	chr2:210564724-210574724	150000	SKMEL5
rs2663659	EAS	0.828758	Within loop	chr2:210354724-210364724	chr2:210524724-210534724	170000	H1-NPC
rs2663659	EUR	0.895878	Within loop	chr2:210354724-210364724	chr2:210524724-210534724	170000	Hippocampus
rs2663659	EUR	0.895878	Within loop	chr2:210414724-210424724	chr2:210514724-210524724	100000	Adrenal
rs2663659	EUR	0.895878	Within loop	chr2:210414724-210424724	chr2:210564724-210574724	150000	SKMEL5
rs2663659	EUR	0.895878	Within loop	chr2:210354724-210364724	chr2:210524724-210534724	170000	H1-NPC
rs2663659	SAS	0.83909	Within loop	chr2:210354724-210364724	chr2:210524724-210534724	170000	Hippocampus
rs2663659	SAS	0.83909	Within loop	chr2:210414724-210424724	chr2:210514724-210524724	100000	Adrenal
rs2663659	SAS	0.83909	Within loop	chr2:210414724-210424724	chr2:210564724-210574724	150000	SKMEL5
rs2663659	SAS	0.83909	Within loop	chr2:210354724-210364724	chr2:210524724-210534724	170000	H1-NPC
rs2710474	EAS	0.839421	Within loop	chr2:210354724-210364724	chr2:210524724-210534724	170000	Hippocampus
rs2710474	EAS	0.839421	Within loop	chr2:210414724-210424724	chr2:210514724-210524724	100000	Adrenal
rs2710474	EAS	0.839421	Within loop	chr2:210414724-210424724	chr2:210564724-210574724	150000	SKMEL5
rs2710474	EAS	0.839421	Within loop	chr2:210354724-210364724	chr2:210524724-210534724	170000	H1-NPC
rs2710474	SAS	0.88666	Within loop	chr2:210354724-210364724	chr2:210524724-210534724	170000	Hippocampus
rs2710474	SAS	0.88666	Within loop	chr2:210414724-210424724	chr2:210514724-210524724	100000	Adrenal
rs2710474	SAS	0.88666	Within loop	chr2:210414724-210424724	chr2:210564724-210574724	150000	SKMEL5
rs2710474	SAS	0.88666	Within loop	chr2:210354724-210364724	chr2:210524724-210534724	170000	H1-NPC
rs2710475	EAS	0.839421	Within loop	chr2:210354724-210364724	chr2:210524724-210534724	170000	Hippocampus
rs2710475	EAS	0.839421	Within loop	chr2:210414724-210424724	chr2:210514724-210524724	100000	Adrenal
rs2710475	EAS	0.839421	Within loop	chr2:210414724-210424724	chr2:210564724-210574724	150000	SKMEL5
rs2710475	EAS	0.839421	Within loop	chr2:210354724-210364724	chr2:210524724-210534724	170000	H1-NPC
rs2710475	SAS	0.886762	Within loop	chr2:210354724-210364724	chr2:210524724-210534724	170000	Hippocampus
rs2710475	SAS	0.886762	Within loop	chr2:210414724-210424724	chr2:210514724-210524724	100000	Adrenal
rs2710475	SAS	0.886762	Within loop	chr2:210414724-210424724	chr2:210564724-210574724	150000	SKMEL5
rs2710475	SAS	0.886762	Within loop	chr2:210354724-210364724	chr2:210524724-210534724	170000	H1-NPC
rs2710486	AMR	0.910541	Within loop	chr2:210394724-210404724	chr2:210484724-210494724	90000	Ventricle_Right
rs2710486	AMR	0.910541	Within loop	chr2:210354724-210364724	chr2:210524724-210534724	170000	Hippocampus
rs2710486	AMR	0.910541	Within loop	chr2:210274724-210284724	chr2:210474724-210484724	200000	Cortex_DLPFC
rs2710486	AMR	0.910541	Within loop	chr2:210414724-210424724	chr2:210514724-210524724	100000	Adrenal
rs2710486	AMR	0.910541	Within loop	chr2:210364724-210374724	chr2:210484724-210494724	120000	Epidermal_Keratinocyte_day3
rs2710486	AMR	0.910541	Within loop	chr2:210414724-210424724	chr2:210564724-210574724	150000	SKMEL5
rs2710486	AMR	0.910541	Within loop	chr2:210354724-210364724	chr2:210524724-210534724	170000	H1-NPC
rs2710486	EAS	0.818282	Within loop	chr2:210394724-210404724	chr2:210484724-210494724	90000	Ventricle_Right
rs2710486	EAS	0.818282	Within loop	chr2:210354724-210364724	chr2:210524724-210534724	170000	Hippocampus
rs2710486	EAS	0.818282	Within loop	chr2:210274724-210284724	chr2:210474724-210484724	200000	Cortex_DLPFC
rs2710486	EAS	0.818282	Within loop	chr2:210414724-210424724	chr2:210514724-210524724	100000	Adrenal
rs2710486	EAS	0.818282	Within loop	chr2:210364724-210374724	chr2:210484724-210494724	120000	Epidermal_Keratinocyte_day3
rs2710486	EAS	0.818282	Within loop	chr2:210414724-210424724	chr2:210564724-210574724	150000	SKMEL5
rs2710486	EAS	0.818282	Within loop	chr2:210354724-210364724	chr2:210524724-210534724	170000	H1-NPC
rs2710486	EUR	0.912146	Within loop	chr2:210394724-210404724	chr2:210484724-210494724	90000	Ventricle_Right
rs2710486	EUR	0.912146	Within loop	chr2:210354724-210364724	chr2:210524724-210534724	170000	Hippocampus
rs2710486	EUR	0.912146	Within loop	chr2:210274724-210284724	chr2:210474724-210484724	200000	Cortex_DLPFC
rs2710486	EUR	0.912146	Within loop	chr2:210414724-210424724	chr2:210514724-210524724	100000	Adrenal
rs2710486	EUR	0.912146	Within loop	chr2:210364724-210374724	chr2:210484724-210494724	120000	Epidermal_Keratinocyte_day3
rs2710486	EUR	0.912146	Within loop	chr2:210414724-210424724	chr2:210564724-210574724	150000	SKMEL5
rs2710486	EUR	0.912146	Within loop	chr2:210354724-210364724	chr2:210524724-210534724	170000	H1-NPC
rs2710486	SAS	0.899577	Within loop	chr2:210394724-210404724	chr2:210484724-210494724	90000	Ventricle_Right
rs2710486	SAS	0.899577	Within loop	chr2:210354724-210364724	chr2:210524724-210534724	170000	Hippocampus
rs2710486	SAS	0.899577	Within loop	chr2:210274724-210284724	chr2:210474724-210484724	200000	Cortex_DLPFC
rs2710486	SAS	0.899577	Within loop	chr2:210414724-210424724	chr2:210514724-210524724	100000	Adrenal
rs2710486	SAS	0.899577	Within loop	chr2:210364724-210374724	chr2:210484724-210494724	120000	Epidermal_Keratinocyte_day3
rs2710486	SAS	0.899577	Within loop	chr2:210414724-210424724	chr2:210564724-210574724	150000	SKMEL5
rs2710486	SAS	0.899577	Within loop	chr2:210354724-210364724	chr2:210524724-210534724	170000	H1-NPC
rs2710486	AFR	0.876378	Within loop	chr2:210394724-210404724	chr2:210484724-210494724	90000	Ventricle_Right
rs2710486	AFR	0.876378	Within loop	chr2:210354724-210364724	chr2:210524724-210534724	170000	Hippocampus
rs2710486	AFR	0.876378	Within loop	chr2:210274724-210284724	chr2:210474724-210484724	200000	Cortex_DLPFC
rs2710486	AFR	0.876378	Within loop	chr2:210414724-210424724	chr2:210514724-210524724	100000	Adrenal
rs2710486	AFR	0.876378	Within loop	chr2:210364724-210374724	chr2:210484724-210494724	120000	Epidermal_Keratinocyte_day3
rs2710486	AFR	0.876378	Within loop	chr2:210414724-210424724	chr2:210564724-210574724	150000	SKMEL5
rs2710486	AFR	0.876378	Within loop	chr2:210354724-210364724	chr2:210524724-210534724	170000	H1-NPC
rs288070	EAS	0.843544	Within loop	chr2:210394724-210404724	chr2:210484724-210494724	90000	Ventricle_Right
rs288070	EAS	0.843544	Within loop	chr2:210354724-210364724	chr2:210524724-210534724	170000	Hippocampus
rs288070	EAS	0.843544	Within loop	chr2:210274724-210284724	chr2:210474724-210484724	200000	Cortex_DLPFC
rs288070	EAS	0.843544	Within loop	chr2:210364724-210374724	chr2:210484724-210494724	120000	Epidermal_Keratinocyte_day3
rs288070	EAS	0.843544	Within loop	chr2:210284724-210294724	chr2:210414724-210424724	130000	Epidermal_Keratinocyte_day3
rs288070	EAS	0.843544	Within loop	chr2:210284724-210294724	chr2:210414724-210424724	130000	HCT116-untreated
rs288070	EAS	0.843544	Within loop	chr2:210294724-210304724	chr2:210414724-210424724	120000	NHEK	Skin
rs288070	EAS	0.843544	Within loop	chr2:210334724-210344724	chr2:210414724-210424724	80000	NHEK	Skin
rs288070	EAS	0.843544	Within loop	chr2:210284724-210294724	chr2:210424724-210434724	140000	KBM7
rs288070	EAS	0.843544	Within loop	chr2:210284724-210294724	chr2:210424724-210434724	140000	IMR90	Lung
rs288070	EAS	0.843544	Within loop	chr2:210284724-210294724	chr2:210414724-210424724	130000	HMEC	Breast
rs288070	EAS	0.843544	Within loop	chr2:210290000-210300000	chr2:210420000-210430000	130000	GM12878	Blood
rs288070	EAS	0.843544	Within loop	chr2:210284724-210294724	chr2:210414724-210424724	130000	THP1_PMA
rs288070	EAS	0.843544	Within loop	chr2:210284724-210294724	chr2:210414724-210424724	130000	THP1
rs288070	EAS	0.843544	Within loop	chr2:210264724-210274724	chr2:210444724-210454724	180000	VentricleLeft
rs288070	EAS	0.843544	Within loop	chr2:210284724-210294724	chr2:210414724-210424724	130000	Aorta
rs288070	EAS	0.843544	Within loop	chr2:210294724-210304724	chr2:210424724-210434724	130000	HAP1_SCC4_KO
rs288070	EAS	0.843544	Within loop	chr2:210264724-210274724	chr2:210414724-210424724	150000	HAP1
rs288070	EAS	0.843544	Within loop	chr2:210324724-210334724	chr2:210414724-210424724	90000	HAP1
rs288070	EAS	0.843544	Within loop	chr2:210284724-210294724	chr2:210434724-210444724	150000	HAP1_DKO
rs288070	EAS	0.843544	Within loop	chr2:210234724-210244724	chr2:210414724-210424724	180000	RPMI7951
rs288070	EAS	0.843544	Within loop	chr2:210284724-210294724	chr2:210414724-210424724	130000	HepG2	Liver
rs288070	EAS	0.843544	Within loop	chr2:210294724-210304724	chr2:210414724-210424724	120000	Caki2
rs288070	EAS	0.843544	Within loop	chr2:210354724-210364724	chr2:210524724-210534724	170000	H1-NPC
rs288070	EUR	0.857897	Within loop	chr2:210394724-210404724	chr2:210484724-210494724	90000	Ventricle_Right
rs288070	EUR	0.857897	Within loop	chr2:210354724-210364724	chr2:210524724-210534724	170000	Hippocampus
rs288070	EUR	0.857897	Within loop	chr2:210274724-210284724	chr2:210474724-210484724	200000	Cortex_DLPFC
rs288070	EUR	0.857897	Within loop	chr2:210364724-210374724	chr2:210484724-210494724	120000	Epidermal_Keratinocyte_day3
rs288070	EUR	0.857897	Within loop	chr2:210284724-210294724	chr2:210414724-210424724	130000	Epidermal_Keratinocyte_day3
rs288070	EUR	0.857897	Within loop	chr2:210284724-210294724	chr2:210414724-210424724	130000	HCT116-untreated
rs288070	EUR	0.857897	Within loop	chr2:210294724-210304724	chr2:210414724-210424724	120000	NHEK	Skin
rs288070	EUR	0.857897	Within loop	chr2:210334724-210344724	chr2:210414724-210424724	80000	NHEK	Skin
rs288070	EUR	0.857897	Within loop	chr2:210284724-210294724	chr2:210424724-210434724	140000	KBM7
rs288070	EUR	0.857897	Within loop	chr2:210284724-210294724	chr2:210424724-210434724	140000	IMR90	Lung
rs288070	EUR	0.857897	Within loop	chr2:210284724-210294724	chr2:210414724-210424724	130000	HMEC	Breast
rs288070	EUR	0.857897	Within loop	chr2:210290000-210300000	chr2:210420000-210430000	130000	GM12878	Blood
rs288070	EUR	0.857897	Within loop	chr2:210284724-210294724	chr2:210414724-210424724	130000	THP1_PMA
rs288070	EUR	0.857897	Within loop	chr2:210284724-210294724	chr2:210414724-210424724	130000	THP1
rs288070	EUR	0.857897	Within loop	chr2:210264724-210274724	chr2:210444724-210454724	180000	VentricleLeft
rs288070	EUR	0.857897	Within loop	chr2:210284724-210294724	chr2:210414724-210424724	130000	Aorta
rs288070	EUR	0.857897	Within loop	chr2:210294724-210304724	chr2:210424724-210434724	130000	HAP1_SCC4_KO
rs288070	EUR	0.857897	Within loop	chr2:210264724-210274724	chr2:210414724-210424724	150000	HAP1
rs288070	EUR	0.857897	Within loop	chr2:210324724-210334724	chr2:210414724-210424724	90000	HAP1
rs288070	EUR	0.857897	Within loop	chr2:210284724-210294724	chr2:210434724-210444724	150000	HAP1_DKO
rs288070	EUR	0.857897	Within loop	chr2:210234724-210244724	chr2:210414724-210424724	180000	RPMI7951
rs288070	EUR	0.857897	Within loop	chr2:210284724-210294724	chr2:210414724-210424724	130000	HepG2	Liver
rs288070	EUR	0.857897	Within loop	chr2:210294724-210304724	chr2:210414724-210424724	120000	Caki2
rs288070	EUR	0.857897	Within loop	chr2:210354724-210364724	chr2:210524724-210534724	170000	H1-NPC
rs288071	EAS	0.843544	Within loop	chr2:210394724-210404724	chr2:210484724-210494724	90000	Ventricle_Right
rs288071	EAS	0.843544	Within loop	chr2:210354724-210364724	chr2:210524724-210534724	170000	Hippocampus
rs288071	EAS	0.843544	Within loop	chr2:210274724-210284724	chr2:210474724-210484724	200000	Cortex_DLPFC
rs288071	EAS	0.843544	Within loop	chr2:210364724-210374724	chr2:210484724-210494724	120000	Epidermal_Keratinocyte_day3
rs288071	EAS	0.843544	Within loop	chr2:210284724-210294724	chr2:210414724-210424724	130000	Epidermal_Keratinocyte_day3
rs288071	EAS	0.843544	Within loop	chr2:210284724-210294724	chr2:210414724-210424724	130000	HCT116-untreated
rs288071	EAS	0.843544	Within loop	chr2:210294724-210304724	chr2:210414724-210424724	120000	NHEK	Skin
rs288071	EAS	0.843544	Within loop	chr2:210334724-210344724	chr2:210414724-210424724	80000	NHEK	Skin
rs288071	EAS	0.843544	Within loop	chr2:210284724-210294724	chr2:210424724-210434724	140000	KBM7
rs288071	EAS	0.843544	Within loop	chr2:210284724-210294724	chr2:210424724-210434724	140000	IMR90	Lung
rs288071	EAS	0.843544	Within loop	chr2:210284724-210294724	chr2:210414724-210424724	130000	HMEC	Breast
rs288071	EAS	0.843544	Within loop	chr2:210290000-210300000	chr2:210420000-210430000	130000	GM12878	Blood
rs288071	EAS	0.843544	Within loop	chr2:210284724-210294724	chr2:210414724-210424724	130000	THP1_PMA
rs288071	EAS	0.843544	Within loop	chr2:210284724-210294724	chr2:210414724-210424724	130000	THP1
rs288071	EAS	0.843544	Within loop	chr2:210264724-210274724	chr2:210444724-210454724	180000	VentricleLeft
rs288071	EAS	0.843544	Within loop	chr2:210284724-210294724	chr2:210414724-210424724	130000	Aorta
rs288071	EAS	0.843544	Within loop	chr2:210294724-210304724	chr2:210424724-210434724	130000	HAP1_SCC4_KO
rs288071	EAS	0.843544	Within loop	chr2:210264724-210274724	chr2:210414724-210424724	150000	HAP1
rs288071	EAS	0.843544	Within loop	chr2:210324724-210334724	chr2:210414724-210424724	90000	HAP1
rs288071	EAS	0.843544	Within loop	chr2:210284724-210294724	chr2:210434724-210444724	150000	HAP1_DKO
rs288071	EAS	0.843544	Within loop	chr2:210234724-210244724	chr2:210414724-210424724	180000	RPMI7951
rs288071	EAS	0.843544	Within loop	chr2:210284724-210294724	chr2:210414724-210424724	130000	HepG2	Liver
rs288071	EAS	0.843544	Within loop	chr2:210294724-210304724	chr2:210414724-210424724	120000	Caki2
rs288071	EAS	0.843544	Within loop	chr2:210354724-210364724	chr2:210524724-210534724	170000	H1-NPC
rs288071	EUR	0.857897	Within loop	chr2:210394724-210404724	chr2:210484724-210494724	90000	Ventricle_Right
rs288071	EUR	0.857897	Within loop	chr2:210354724-210364724	chr2:210524724-210534724	170000	Hippocampus
rs288071	EUR	0.857897	Within loop	chr2:210274724-210284724	chr2:210474724-210484724	200000	Cortex_DLPFC
rs288071	EUR	0.857897	Within loop	chr2:210364724-210374724	chr2:210484724-210494724	120000	Epidermal_Keratinocyte_day3
rs288071	EUR	0.857897	Within loop	chr2:210284724-210294724	chr2:210414724-210424724	130000	Epidermal_Keratinocyte_day3
rs288071	EUR	0.857897	Within loop	chr2:210284724-210294724	chr2:210414724-210424724	130000	HCT116-untreated
rs288071	EUR	0.857897	Within loop	chr2:210294724-210304724	chr2:210414724-210424724	120000	NHEK	Skin
rs288071	EUR	0.857897	Within loop	chr2:210334724-210344724	chr2:210414724-210424724	80000	NHEK	Skin
rs288071	EUR	0.857897	Within loop	chr2:210284724-210294724	chr2:210424724-210434724	140000	KBM7
rs288071	EUR	0.857897	Within loop	chr2:210284724-210294724	chr2:210424724-210434724	140000	IMR90	Lung
rs288071	EUR	0.857897	Within loop	chr2:210284724-210294724	chr2:210414724-210424724	130000	HMEC	Breast
rs288071	EUR	0.857897	Within loop	chr2:210290000-210300000	chr2:210420000-210430000	130000	GM12878	Blood
rs288071	EUR	0.857897	Within loop	chr2:210284724-210294724	chr2:210414724-210424724	130000	THP1_PMA
rs288071	EUR	0.857897	Within loop	chr2:210284724-210294724	chr2:210414724-210424724	130000	THP1
rs288071	EUR	0.857897	Within loop	chr2:210264724-210274724	chr2:210444724-210454724	180000	VentricleLeft
rs288071	EUR	0.857897	Within loop	chr2:210284724-210294724	chr2:210414724-210424724	130000	Aorta
rs288071	EUR	0.857897	Within loop	chr2:210294724-210304724	chr2:210424724-210434724	130000	HAP1_SCC4_KO
rs288071	EUR	0.857897	Within loop	chr2:210264724-210274724	chr2:210414724-210424724	150000	HAP1
rs288071	EUR	0.857897	Within loop	chr2:210324724-210334724	chr2:210414724-210424724	90000	HAP1
rs288071	EUR	0.857897	Within loop	chr2:210284724-210294724	chr2:210434724-210444724	150000	HAP1_DKO
rs288071	EUR	0.857897	Within loop	chr2:210234724-210244724	chr2:210414724-210424724	180000	RPMI7951
rs288071	EUR	0.857897	Within loop	chr2:210284724-210294724	chr2:210414724-210424724	130000	HepG2	Liver
rs288071	EUR	0.857897	Within loop	chr2:210294724-210304724	chr2:210414724-210424724	120000	Caki2
rs288071	EUR	0.857897	Within loop	chr2:210354724-210364724	chr2:210524724-210534724	170000	H1-NPC
rs288073	EUR	0.848861	Within loop	chr2:210394724-210404724	chr2:210484724-210494724	90000	Ventricle_Right
rs288073	EUR	0.848861	Within loop	chr2:210354724-210364724	chr2:210524724-210534724	170000	Hippocampus
rs288073	EUR	0.848861	Within loop	chr2:210274724-210284724	chr2:210474724-210484724	200000	Cortex_DLPFC
rs288073	EUR	0.848861	Within loop	chr2:210414724-210424724	chr2:210514724-210524724	100000	Adrenal
rs288073	EUR	0.848861	Within loop	chr2:210364724-210374724	chr2:210484724-210494724	120000	Epidermal_Keratinocyte_day3
rs288073	EUR	0.848861	Within loop	chr2:210264724-210274724	chr2:210444724-210454724	180000	VentricleLeft
rs288073	EUR	0.848861	Within loop	chr2:210284724-210294724	chr2:210434724-210444724	150000	HAP1_DKO
rs288073	EUR	0.848861	Within loop	chr2:210414724-210424724	chr2:210564724-210574724	150000	SKMEL5
rs288073	EUR	0.848861	Within loop	chr2:210354724-210364724	chr2:210524724-210534724	170000	H1-NPC
rs288079	AMR	0.95999	Within loop	chr2:210394724-210404724	chr2:210484724-210494724	90000	Ventricle_Right
rs288079	AMR	0.95999	Within loop	chr2:210354724-210364724	chr2:210524724-210534724	170000	Hippocampus
rs288079	AMR	0.95999	Within loop	chr2:210274724-210284724	chr2:210474724-210484724	200000	Cortex_DLPFC
rs288079	AMR	0.95999	Within loop	chr2:210414724-210424724	chr2:210514724-210524724	100000	Adrenal
rs288079	AMR	0.95999	Within loop	chr2:210364724-210374724	chr2:210484724-210494724	120000	Epidermal_Keratinocyte_day3
rs288079	AMR	0.95999	Within loop	chr2:210264724-210274724	chr2:210444724-210454724	180000	VentricleLeft
rs288079	AMR	0.95999	Within loop	chr2:210284724-210294724	chr2:210434724-210444724	150000	HAP1_DKO
rs288079	AMR	0.95999	Within loop	chr2:210414724-210424724	chr2:210564724-210574724	150000	SKMEL5
rs288079	AMR	0.95999	Within loop	chr2:210354724-210364724	chr2:210524724-210534724	170000	H1-NPC
rs288079	EAS	0.969164	Within loop	chr2:210394724-210404724	chr2:210484724-210494724	90000	Ventricle_Right
rs288079	EAS	0.969164	Within loop	chr2:210354724-210364724	chr2:210524724-210534724	170000	Hippocampus
rs288079	EAS	0.969164	Within loop	chr2:210274724-210284724	chr2:210474724-210484724	200000	Cortex_DLPFC
rs288079	EAS	0.969164	Within loop	chr2:210414724-210424724	chr2:210514724-210524724	100000	Adrenal
rs288079	EAS	0.969164	Within loop	chr2:210364724-210374724	chr2:210484724-210494724	120000	Epidermal_Keratinocyte_day3
rs288079	EAS	0.969164	Within loop	chr2:210264724-210274724	chr2:210444724-210454724	180000	VentricleLeft
rs288079	EAS	0.969164	Within loop	chr2:210284724-210294724	chr2:210434724-210444724	150000	HAP1_DKO
rs288079	EAS	0.969164	Within loop	chr2:210414724-210424724	chr2:210564724-210574724	150000	SKMEL5
rs288079	EAS	0.969164	Within loop	chr2:210354724-210364724	chr2:210524724-210534724	170000	H1-NPC
rs288079	EUR	0.991059	Within loop	chr2:210394724-210404724	chr2:210484724-210494724	90000	Ventricle_Right
rs288079	EUR	0.991059	Within loop	chr2:210354724-210364724	chr2:210524724-210534724	170000	Hippocampus
rs288079	EUR	0.991059	Within loop	chr2:210274724-210284724	chr2:210474724-210484724	200000	Cortex_DLPFC
rs288079	EUR	0.991059	Within loop	chr2:210414724-210424724	chr2:210514724-210524724	100000	Adrenal
rs288079	EUR	0.991059	Within loop	chr2:210364724-210374724	chr2:210484724-210494724	120000	Epidermal_Keratinocyte_day3
rs288079	EUR	0.991059	Within loop	chr2:210264724-210274724	chr2:210444724-210454724	180000	VentricleLeft
rs288079	EUR	0.991059	Within loop	chr2:210284724-210294724	chr2:210434724-210444724	150000	HAP1_DKO
rs288079	EUR	0.991059	Within loop	chr2:210414724-210424724	chr2:210564724-210574724	150000	SKMEL5
rs288079	EUR	0.991059	Within loop	chr2:210354724-210364724	chr2:210524724-210534724	170000	H1-NPC
rs288079	SAS	0.991487	Within loop	chr2:210394724-210404724	chr2:210484724-210494724	90000	Ventricle_Right
rs288079	SAS	0.991487	Within loop	chr2:210354724-210364724	chr2:210524724-210534724	170000	Hippocampus
rs288079	SAS	0.991487	Within loop	chr2:210274724-210284724	chr2:210474724-210484724	200000	Cortex_DLPFC
rs288079	SAS	0.991487	Within loop	chr2:210414724-210424724	chr2:210514724-210524724	100000	Adrenal
rs288079	SAS	0.991487	Within loop	chr2:210364724-210374724	chr2:210484724-210494724	120000	Epidermal_Keratinocyte_day3
rs288079	SAS	0.991487	Within loop	chr2:210264724-210274724	chr2:210444724-210454724	180000	VentricleLeft
rs288079	SAS	0.991487	Within loop	chr2:210284724-210294724	chr2:210434724-210444724	150000	HAP1_DKO
rs288079	SAS	0.991487	Within loop	chr2:210414724-210424724	chr2:210564724-210574724	150000	SKMEL5
rs288079	SAS	0.991487	Within loop	chr2:210354724-210364724	chr2:210524724-210534724	170000	H1-NPC
rs288079	AFR	0.905276	Within loop	chr2:210394724-210404724	chr2:210484724-210494724	90000	Ventricle_Right
rs288079	AFR	0.905276	Within loop	chr2:210354724-210364724	chr2:210524724-210534724	170000	Hippocampus
rs288079	AFR	0.905276	Within loop	chr2:210274724-210284724	chr2:210474724-210484724	200000	Cortex_DLPFC
rs288079	AFR	0.905276	Within loop	chr2:210414724-210424724	chr2:210514724-210524724	100000	Adrenal
rs288079	AFR	0.905276	Within loop	chr2:210364724-210374724	chr2:210484724-210494724	120000	Epidermal_Keratinocyte_day3
rs288079	AFR	0.905276	Within loop	chr2:210264724-210274724	chr2:210444724-210454724	180000	VentricleLeft
rs288079	AFR	0.905276	Within loop	chr2:210284724-210294724	chr2:210434724-210444724	150000	HAP1_DKO
rs288079	AFR	0.905276	Within loop	chr2:210414724-210424724	chr2:210564724-210574724	150000	SKMEL5
rs288079	AFR	0.905276	Within loop	chr2:210354724-210364724	chr2:210524724-210534724	170000	H1-NPC
rs288081	AMR	0.950274	Within loop	chr2:210394724-210404724	chr2:210484724-210494724	90000	Ventricle_Right
rs288081	AMR	0.950274	Within loop	chr2:210354724-210364724	chr2:210524724-210534724	170000	Hippocampus
rs288081	AMR	0.950274	Within loop	chr2:210274724-210284724	chr2:210474724-210484724	200000	Cortex_DLPFC
rs288081	AMR	0.950274	Within loop	chr2:210414724-210424724	chr2:210514724-210524724	100000	Adrenal
rs288081	AMR	0.950274	Within loop	chr2:210364724-210374724	chr2:210484724-210494724	120000	Epidermal_Keratinocyte_day3
rs288081	AMR	0.950274	Within loop	chr2:210284724-210294724	chr2:210424724-210434724	140000	KBM7
rs288081	AMR	0.950274	Within loop	chr2:210284724-210294724	chr2:210424724-210434724	140000	IMR90	Lung
rs288081	AMR	0.950274	Within loop	chr2:210264724-210274724	chr2:210444724-210454724	180000	VentricleLeft
rs288081	AMR	0.950274	Within loop	chr2:210294724-210304724	chr2:210424724-210434724	130000	HAP1_SCC4_KO
rs288081	AMR	0.950274	Within loop	chr2:210284724-210294724	chr2:210434724-210444724	150000	HAP1_DKO
rs288081	AMR	0.950274	Within loop	chr2:210414724-210424724	chr2:210564724-210574724	150000	SKMEL5
rs288081	AMR	0.950274	Within loop	chr2:210354724-210364724	chr2:210524724-210534724	170000	H1-NPC
rs288081	EAS	0.969164	Within loop	chr2:210394724-210404724	chr2:210484724-210494724	90000	Ventricle_Right
rs288081	EAS	0.969164	Within loop	chr2:210354724-210364724	chr2:210524724-210534724	170000	Hippocampus
rs288081	EAS	0.969164	Within loop	chr2:210274724-210284724	chr2:210474724-210484724	200000	Cortex_DLPFC
rs288081	EAS	0.969164	Within loop	chr2:210414724-210424724	chr2:210514724-210524724	100000	Adrenal
rs288081	EAS	0.969164	Within loop	chr2:210364724-210374724	chr2:210484724-210494724	120000	Epidermal_Keratinocyte_day3
rs288081	EAS	0.969164	Within loop	chr2:210284724-210294724	chr2:210424724-210434724	140000	KBM7
rs288081	EAS	0.969164	Within loop	chr2:210284724-210294724	chr2:210424724-210434724	140000	IMR90	Lung
rs288081	EAS	0.969164	Within loop	chr2:210264724-210274724	chr2:210444724-210454724	180000	VentricleLeft
rs288081	EAS	0.969164	Within loop	chr2:210294724-210304724	chr2:210424724-210434724	130000	HAP1_SCC4_KO
rs288081	EAS	0.969164	Within loop	chr2:210284724-210294724	chr2:210434724-210444724	150000	HAP1_DKO
rs288081	EAS	0.969164	Within loop	chr2:210414724-210424724	chr2:210564724-210574724	150000	SKMEL5
rs288081	EAS	0.969164	Within loop	chr2:210354724-210364724	chr2:210524724-210534724	170000	H1-NPC
rs288081	EUR	0.916461	Within loop	chr2:210394724-210404724	chr2:210484724-210494724	90000	Ventricle_Right
rs288081	EUR	0.916461	Within loop	chr2:210354724-210364724	chr2:210524724-210534724	170000	Hippocampus
rs288081	EUR	0.916461	Within loop	chr2:210274724-210284724	chr2:210474724-210484724	200000	Cortex_DLPFC
rs288081	EUR	0.916461	Within loop	chr2:210414724-210424724	chr2:210514724-210524724	100000	Adrenal
rs288081	EUR	0.916461	Within loop	chr2:210364724-210374724	chr2:210484724-210494724	120000	Epidermal_Keratinocyte_day3
rs288081	EUR	0.916461	Within loop	chr2:210284724-210294724	chr2:210424724-210434724	140000	KBM7
rs288081	EUR	0.916461	Within loop	chr2:210284724-210294724	chr2:210424724-210434724	140000	IMR90	Lung
rs288081	EUR	0.916461	Within loop	chr2:210264724-210274724	chr2:210444724-210454724	180000	VentricleLeft
rs288081	EUR	0.916461	Within loop	chr2:210294724-210304724	chr2:210424724-210434724	130000	HAP1_SCC4_KO
rs288081	EUR	0.916461	Within loop	chr2:210284724-210294724	chr2:210434724-210444724	150000	HAP1_DKO
rs288081	EUR	0.916461	Within loop	chr2:210414724-210424724	chr2:210564724-210574724	150000	SKMEL5
rs288081	EUR	0.916461	Within loop	chr2:210354724-210364724	chr2:210524724-210534724	170000	H1-NPC
rs288081	SAS	0.991487	Within loop	chr2:210394724-210404724	chr2:210484724-210494724	90000	Ventricle_Right
rs288081	SAS	0.991487	Within loop	chr2:210354724-210364724	chr2:210524724-210534724	170000	Hippocampus
rs288081	SAS	0.991487	Within loop	chr2:210274724-210284724	chr2:210474724-210484724	200000	Cortex_DLPFC
rs288081	SAS	0.991487	Within loop	chr2:210414724-210424724	chr2:210514724-210524724	100000	Adrenal
rs288081	SAS	0.991487	Within loop	chr2:210364724-210374724	chr2:210484724-210494724	120000	Epidermal_Keratinocyte_day3
rs288081	SAS	0.991487	Within loop	chr2:210284724-210294724	chr2:210424724-210434724	140000	KBM7
rs288081	SAS	0.991487	Within loop	chr2:210284724-210294724	chr2:210424724-210434724	140000	IMR90	Lung
rs288081	SAS	0.991487	Within loop	chr2:210264724-210274724	chr2:210444724-210454724	180000	VentricleLeft
rs288081	SAS	0.991487	Within loop	chr2:210294724-210304724	chr2:210424724-210434724	130000	HAP1_SCC4_KO
rs288081	SAS	0.991487	Within loop	chr2:210284724-210294724	chr2:210434724-210444724	150000	HAP1_DKO
rs288081	SAS	0.991487	Within loop	chr2:210414724-210424724	chr2:210564724-210574724	150000	SKMEL5
rs288081	SAS	0.991487	Within loop	chr2:210354724-210364724	chr2:210524724-210534724	170000	H1-NPC
rs288081	AFR	0.890739	Within loop	chr2:210394724-210404724	chr2:210484724-210494724	90000	Ventricle_Right
rs288081	AFR	0.890739	Within loop	chr2:210354724-210364724	chr2:210524724-210534724	170000	Hippocampus
rs288081	AFR	0.890739	Within loop	chr2:210274724-210284724	chr2:210474724-210484724	200000	Cortex_DLPFC
rs288081	AFR	0.890739	Within loop	chr2:210414724-210424724	chr2:210514724-210524724	100000	Adrenal
rs288081	AFR	0.890739	Within loop	chr2:210364724-210374724	chr2:210484724-210494724	120000	Epidermal_Keratinocyte_day3
rs288081	AFR	0.890739	Within loop	chr2:210284724-210294724	chr2:210424724-210434724	140000	KBM7
rs288081	AFR	0.890739	Within loop	chr2:210284724-210294724	chr2:210424724-210434724	140000	IMR90	Lung
rs288081	AFR	0.890739	Within loop	chr2:210264724-210274724	chr2:210444724-210454724	180000	VentricleLeft
rs288081	AFR	0.890739	Within loop	chr2:210294724-210304724	chr2:210424724-210434724	130000	HAP1_SCC4_KO
rs288081	AFR	0.890739	Within loop	chr2:210284724-210294724	chr2:210434724-210444724	150000	HAP1_DKO
rs288081	AFR	0.890739	Within loop	chr2:210414724-210424724	chr2:210564724-210574724	150000	SKMEL5
rs288081	AFR	0.890739	Within loop	chr2:210354724-210364724	chr2:210524724-210534724	170000	H1-NPC
rs288084	AMR	0.980179	Within loop	chr2:210394724-210404724	chr2:210484724-210494724	90000	Ventricle_Right
rs288084	AMR	0.980179	Within loop	chr2:210354724-210364724	chr2:210524724-210534724	170000	Hippocampus
rs288084	AMR	0.980179	Within loop	chr2:210274724-210284724	chr2:210474724-210484724	200000	Cortex_DLPFC
rs288084	AMR	0.980179	Within loop	chr2:210414724-210424724	chr2:210514724-210524724	100000	Adrenal
rs288084	AMR	0.980179	Within loop	chr2:210364724-210374724	chr2:210484724-210494724	120000	Epidermal_Keratinocyte_day3
rs288084	AMR	0.980179	Within loop	chr2:210284724-210294724	chr2:210424724-210434724	140000	KBM7
rs288084	AMR	0.980179	Within loop	chr2:210284724-210294724	chr2:210424724-210434724	140000	IMR90	Lung
rs288084	AMR	0.980179	Within loop	chr2:210290000-210300000	chr2:210420000-210430000	130000	GM12878	Blood
rs288084	AMR	0.980179	Within loop	chr2:210264724-210274724	chr2:210444724-210454724	180000	VentricleLeft
rs288084	AMR	0.980179	Within loop	chr2:210294724-210304724	chr2:210424724-210434724	130000	HAP1_SCC4_KO
rs288084	AMR	0.980179	Within loop	chr2:210284724-210294724	chr2:210434724-210444724	150000	HAP1_DKO
rs288084	AMR	0.980179	Within loop	chr2:210414724-210424724	chr2:210564724-210574724	150000	SKMEL5
rs288084	AMR	0.980179	Within loop	chr2:210354724-210364724	chr2:210524724-210534724	170000	H1-NPC
rs288084	EAS	0.975299	Within loop	chr2:210394724-210404724	chr2:210484724-210494724	90000	Ventricle_Right
rs288084	EAS	0.975299	Within loop	chr2:210354724-210364724	chr2:210524724-210534724	170000	Hippocampus
rs288084	EAS	0.975299	Within loop	chr2:210274724-210284724	chr2:210474724-210484724	200000	Cortex_DLPFC
rs288084	EAS	0.975299	Within loop	chr2:210414724-210424724	chr2:210514724-210524724	100000	Adrenal
rs288084	EAS	0.975299	Within loop	chr2:210364724-210374724	chr2:210484724-210494724	120000	Epidermal_Keratinocyte_day3
rs288084	EAS	0.975299	Within loop	chr2:210284724-210294724	chr2:210424724-210434724	140000	KBM7
rs288084	EAS	0.975299	Within loop	chr2:210284724-210294724	chr2:210424724-210434724	140000	IMR90	Lung
rs288084	EAS	0.975299	Within loop	chr2:210290000-210300000	chr2:210420000-210430000	130000	GM12878	Blood
rs288084	EAS	0.975299	Within loop	chr2:210264724-210274724	chr2:210444724-210454724	180000	VentricleLeft
rs288084	EAS	0.975299	Within loop	chr2:210294724-210304724	chr2:210424724-210434724	130000	HAP1_SCC4_KO
rs288084	EAS	0.975299	Within loop	chr2:210284724-210294724	chr2:210434724-210444724	150000	HAP1_DKO
rs288084	EAS	0.975299	Within loop	chr2:210414724-210424724	chr2:210564724-210574724	150000	SKMEL5
rs288084	EAS	0.975299	Within loop	chr2:210354724-210364724	chr2:210524724-210534724	170000	H1-NPC
rs288084	EUR	0.991059	Within loop	chr2:210394724-210404724	chr2:210484724-210494724	90000	Ventricle_Right
rs288084	EUR	0.991059	Within loop	chr2:210354724-210364724	chr2:210524724-210534724	170000	Hippocampus
rs288084	EUR	0.991059	Within loop	chr2:210274724-210284724	chr2:210474724-210484724	200000	Cortex_DLPFC
rs288084	EUR	0.991059	Within loop	chr2:210414724-210424724	chr2:210514724-210524724	100000	Adrenal
rs288084	EUR	0.991059	Within loop	chr2:210364724-210374724	chr2:210484724-210494724	120000	Epidermal_Keratinocyte_day3
rs288084	EUR	0.991059	Within loop	chr2:210284724-210294724	chr2:210424724-210434724	140000	KBM7
rs288084	EUR	0.991059	Within loop	chr2:210284724-210294724	chr2:210424724-210434724	140000	IMR90	Lung
rs288084	EUR	0.991059	Within loop	chr2:210290000-210300000	chr2:210420000-210430000	130000	GM12878	Blood
rs288084	EUR	0.991059	Within loop	chr2:210264724-210274724	chr2:210444724-210454724	180000	VentricleLeft
rs288084	EUR	0.991059	Within loop	chr2:210294724-210304724	chr2:210424724-210434724	130000	HAP1_SCC4_KO
rs288084	EUR	0.991059	Within loop	chr2:210284724-210294724	chr2:210434724-210444724	150000	HAP1_DKO
rs288084	EUR	0.991059	Within loop	chr2:210414724-210424724	chr2:210564724-210574724	150000	SKMEL5
rs288084	EUR	0.991059	Within loop	chr2:210354724-210364724	chr2:210524724-210534724	170000	H1-NPC
rs288084	SAS	1	Within loop	chr2:210394724-210404724	chr2:210484724-210494724	90000	Ventricle_Right
rs288084	SAS	1	Within loop	chr2:210354724-210364724	chr2:210524724-210534724	170000	Hippocampus
rs288084	SAS	1	Within loop	chr2:210274724-210284724	chr2:210474724-210484724	200000	Cortex_DLPFC
rs288084	SAS	1	Within loop	chr2:210414724-210424724	chr2:210514724-210524724	100000	Adrenal
rs288084	SAS	1	Within loop	chr2:210364724-210374724	chr2:210484724-210494724	120000	Epidermal_Keratinocyte_day3
rs288084	SAS	1	Within loop	chr2:210284724-210294724	chr2:210424724-210434724	140000	KBM7
rs288084	SAS	1	Within loop	chr2:210284724-210294724	chr2:210424724-210434724	140000	IMR90	Lung
rs288084	SAS	1	Within loop	chr2:210290000-210300000	chr2:210420000-210430000	130000	GM12878	Blood
rs288084	SAS	1	Within loop	chr2:210264724-210274724	chr2:210444724-210454724	180000	VentricleLeft
rs288084	SAS	1	Within loop	chr2:210294724-210304724	chr2:210424724-210434724	130000	HAP1_SCC4_KO
rs288084	SAS	1	Within loop	chr2:210284724-210294724	chr2:210434724-210444724	150000	HAP1_DKO
rs288084	SAS	1	Within loop	chr2:210414724-210424724	chr2:210564724-210574724	150000	SKMEL5
rs288084	SAS	1	Within loop	chr2:210354724-210364724	chr2:210524724-210534724	170000	H1-NPC
rs288084	AFR	0.971	Within loop	chr2:210394724-210404724	chr2:210484724-210494724	90000	Ventricle_Right
rs288084	AFR	0.971	Within loop	chr2:210354724-210364724	chr2:210524724-210534724	170000	Hippocampus
rs288084	AFR	0.971	Within loop	chr2:210274724-210284724	chr2:210474724-210484724	200000	Cortex_DLPFC
rs288084	AFR	0.971	Within loop	chr2:210414724-210424724	chr2:210514724-210524724	100000	Adrenal
rs288084	AFR	0.971	Within loop	chr2:210364724-210374724	chr2:210484724-210494724	120000	Epidermal_Keratinocyte_day3
rs288084	AFR	0.971	Within loop	chr2:210284724-210294724	chr2:210424724-210434724	140000	KBM7
rs288084	AFR	0.971	Within loop	chr2:210284724-210294724	chr2:210424724-210434724	140000	IMR90	Lung
rs288084	AFR	0.971	Within loop	chr2:210290000-210300000	chr2:210420000-210430000	130000	GM12878	Blood
rs288084	AFR	0.971	Within loop	chr2:210264724-210274724	chr2:210444724-210454724	180000	VentricleLeft
rs288084	AFR	0.971	Within loop	chr2:210294724-210304724	chr2:210424724-210434724	130000	HAP1_SCC4_KO
rs288084	AFR	0.971	Within loop	chr2:210284724-210294724	chr2:210434724-210444724	150000	HAP1_DKO
rs288084	AFR	0.971	Within loop	chr2:210414724-210424724	chr2:210564724-210574724	150000	SKMEL5
rs288084	AFR	0.971	Within loop	chr2:210354724-210364724	chr2:210524724-210534724	170000	H1-NPC
rs288088	AMR	1	Within loop	chr2:210394724-210404724	chr2:210484724-210494724	90000	Ventricle_Right
rs288088	AMR	1	Within loop	chr2:210354724-210364724	chr2:210524724-210534724	170000	Hippocampus
rs288088	AMR	1	Within loop	chr2:210274724-210284724	chr2:210474724-210484724	200000	Cortex_DLPFC
rs288088	AMR	1	Within loop	chr2:210414724-210424724	chr2:210514724-210524724	100000	Adrenal
rs288088	AMR	1	Within loop	chr2:210364724-210374724	chr2:210484724-210494724	120000	Epidermal_Keratinocyte_day3
rs288088	AMR	1	Within loop	chr2:210284724-210294724	chr2:210414724-210424724	130000	Epidermal_Keratinocyte_day3
rs288088	AMR	1	Within loop	chr2:210284724-210294724	chr2:210414724-210424724	130000	HCT116-untreated
rs288088	AMR	1	Within loop	chr2:210294724-210304724	chr2:210414724-210424724	120000	NHEK	Skin
rs288088	AMR	1	Within loop	chr2:210334724-210344724	chr2:210414724-210424724	80000	NHEK	Skin
rs288088	AMR	1	Within loop	chr2:210284724-210294724	chr2:210424724-210434724	140000	KBM7
rs288088	AMR	1	Within loop	chr2:210284724-210294724	chr2:210424724-210434724	140000	IMR90	Lung
rs288088	AMR	1	Within loop	chr2:210284724-210294724	chr2:210414724-210424724	130000	HMEC	Breast
rs288088	AMR	1	Within loop	chr2:210290000-210300000	chr2:210420000-210430000	130000	GM12878	Blood
rs288088	AMR	1	Within loop	chr2:210284724-210294724	chr2:210414724-210424724	130000	THP1_PMA
rs288088	AMR	1	Within loop	chr2:210284724-210294724	chr2:210414724-210424724	130000	THP1
rs288088	AMR	1	Within loop	chr2:210264724-210274724	chr2:210444724-210454724	180000	VentricleLeft
rs288088	AMR	1	Within loop	chr2:210284724-210294724	chr2:210414724-210424724	130000	Aorta
rs288088	AMR	1	Within loop	chr2:210294724-210304724	chr2:210424724-210434724	130000	HAP1_SCC4_KO
rs288088	AMR	1	Within loop	chr2:210264724-210274724	chr2:210414724-210424724	150000	HAP1
rs288088	AMR	1	Within loop	chr2:210324724-210334724	chr2:210414724-210424724	90000	HAP1
rs288088	AMR	1	Within loop	chr2:210284724-210294724	chr2:210434724-210444724	150000	HAP1_DKO
rs288088	AMR	1	Within loop	chr2:210414724-210424724	chr2:210564724-210574724	150000	SKMEL5
rs288088	AMR	1	Within loop	chr2:210234724-210244724	chr2:210414724-210424724	180000	RPMI7951
rs288088	AMR	1	Within loop	chr2:210284724-210294724	chr2:210414724-210424724	130000	HepG2	Liver
rs288088	AMR	1	Within loop	chr2:210294724-210304724	chr2:210414724-210424724	120000	Caki2
rs288088	AMR	1	Within loop	chr2:210354724-210364724	chr2:210524724-210534724	170000	H1-NPC
rs288088	EAS	1	Within loop	chr2:210394724-210404724	chr2:210484724-210494724	90000	Ventricle_Right
rs288088	EAS	1	Within loop	chr2:210354724-210364724	chr2:210524724-210534724	170000	Hippocampus
rs288088	EAS	1	Within loop	chr2:210274724-210284724	chr2:210474724-210484724	200000	Cortex_DLPFC
rs288088	EAS	1	Within loop	chr2:210414724-210424724	chr2:210514724-210524724	100000	Adrenal
rs288088	EAS	1	Within loop	chr2:210364724-210374724	chr2:210484724-210494724	120000	Epidermal_Keratinocyte_day3
rs288088	EAS	1	Within loop	chr2:210284724-210294724	chr2:210414724-210424724	130000	Epidermal_Keratinocyte_day3
rs288088	EAS	1	Within loop	chr2:210284724-210294724	chr2:210414724-210424724	130000	HCT116-untreated
rs288088	EAS	1	Within loop	chr2:210294724-210304724	chr2:210414724-210424724	120000	NHEK	Skin
rs288088	EAS	1	Within loop	chr2:210334724-210344724	chr2:210414724-210424724	80000	NHEK	Skin
rs288088	EAS	1	Within loop	chr2:210284724-210294724	chr2:210424724-210434724	140000	KBM7
rs288088	EAS	1	Within loop	chr2:210284724-210294724	chr2:210424724-210434724	140000	IMR90	Lung
rs288088	EAS	1	Within loop	chr2:210284724-210294724	chr2:210414724-210424724	130000	HMEC	Breast
rs288088	EAS	1	Within loop	chr2:210290000-210300000	chr2:210420000-210430000	130000	GM12878	Blood
rs288088	EAS	1	Within loop	chr2:210284724-210294724	chr2:210414724-210424724	130000	THP1_PMA
rs288088	EAS	1	Within loop	chr2:210284724-210294724	chr2:210414724-210424724	130000	THP1
rs288088	EAS	1	Within loop	chr2:210264724-210274724	chr2:210444724-210454724	180000	VentricleLeft
rs288088	EAS	1	Within loop	chr2:210284724-210294724	chr2:210414724-210424724	130000	Aorta
rs288088	EAS	1	Within loop	chr2:210294724-210304724	chr2:210424724-210434724	130000	HAP1_SCC4_KO
rs288088	EAS	1	Within loop	chr2:210264724-210274724	chr2:210414724-210424724	150000	HAP1
rs288088	EAS	1	Within loop	chr2:210324724-210334724	chr2:210414724-210424724	90000	HAP1
rs288088	EAS	1	Within loop	chr2:210284724-210294724	chr2:210434724-210444724	150000	HAP1_DKO
rs288088	EAS	1	Within loop	chr2:210414724-210424724	chr2:210564724-210574724	150000	SKMEL5
rs288088	EAS	1	Within loop	chr2:210234724-210244724	chr2:210414724-210424724	180000	RPMI7951
rs288088	EAS	1	Within loop	chr2:210284724-210294724	chr2:210414724-210424724	130000	HepG2	Liver
rs288088	EAS	1	Within loop	chr2:210294724-210304724	chr2:210414724-210424724	120000	Caki2
rs288088	EAS	1	Within loop	chr2:210354724-210364724	chr2:210524724-210534724	170000	H1-NPC
rs288088	EUR	1	Within loop	chr2:210394724-210404724	chr2:210484724-210494724	90000	Ventricle_Right
rs288088	EUR	1	Within loop	chr2:210354724-210364724	chr2:210524724-210534724	170000	Hippocampus
rs288088	EUR	1	Within loop	chr2:210274724-210284724	chr2:210474724-210484724	200000	Cortex_DLPFC
rs288088	EUR	1	Within loop	chr2:210414724-210424724	chr2:210514724-210524724	100000	Adrenal
rs288088	EUR	1	Within loop	chr2:210364724-210374724	chr2:210484724-210494724	120000	Epidermal_Keratinocyte_day3
rs288088	EUR	1	Within loop	chr2:210284724-210294724	chr2:210414724-210424724	130000	Epidermal_Keratinocyte_day3
rs288088	EUR	1	Within loop	chr2:210284724-210294724	chr2:210414724-210424724	130000	HCT116-untreated
rs288088	EUR	1	Within loop	chr2:210294724-210304724	chr2:210414724-210424724	120000	NHEK	Skin
rs288088	EUR	1	Within loop	chr2:210334724-210344724	chr2:210414724-210424724	80000	NHEK	Skin
rs288088	EUR	1	Within loop	chr2:210284724-210294724	chr2:210424724-210434724	140000	KBM7
rs288088	EUR	1	Within loop	chr2:210284724-210294724	chr2:210424724-210434724	140000	IMR90	Lung
rs288088	EUR	1	Within loop	chr2:210284724-210294724	chr2:210414724-210424724	130000	HMEC	Breast
rs288088	EUR	1	Within loop	chr2:210290000-210300000	chr2:210420000-210430000	130000	GM12878	Blood
rs288088	EUR	1	Within loop	chr2:210284724-210294724	chr2:210414724-210424724	130000	THP1_PMA
rs288088	EUR	1	Within loop	chr2:210284724-210294724	chr2:210414724-210424724	130000	THP1
rs288088	EUR	1	Within loop	chr2:210264724-210274724	chr2:210444724-210454724	180000	VentricleLeft
rs288088	EUR	1	Within loop	chr2:210284724-210294724	chr2:210414724-210424724	130000	Aorta
rs288088	EUR	1	Within loop	chr2:210294724-210304724	chr2:210424724-210434724	130000	HAP1_SCC4_KO
rs288088	EUR	1	Within loop	chr2:210264724-210274724	chr2:210414724-210424724	150000	HAP1
rs288088	EUR	1	Within loop	chr2:210324724-210334724	chr2:210414724-210424724	90000	HAP1
rs288088	EUR	1	Within loop	chr2:210284724-210294724	chr2:210434724-210444724	150000	HAP1_DKO
rs288088	EUR	1	Within loop	chr2:210414724-210424724	chr2:210564724-210574724	150000	SKMEL5
rs288088	EUR	1	Within loop	chr2:210234724-210244724	chr2:210414724-210424724	180000	RPMI7951
rs288088	EUR	1	Within loop	chr2:210284724-210294724	chr2:210414724-210424724	130000	HepG2	Liver
rs288088	EUR	1	Within loop	chr2:210294724-210304724	chr2:210414724-210424724	120000	Caki2
rs288088	EUR	1	Within loop	chr2:210354724-210364724	chr2:210524724-210534724	170000	H1-NPC
rs288088	SAS	0.99575	Within loop	chr2:210394724-210404724	chr2:210484724-210494724	90000	Ventricle_Right
rs288088	SAS	0.99575	Within loop	chr2:210354724-210364724	chr2:210524724-210534724	170000	Hippocampus
rs288088	SAS	0.99575	Within loop	chr2:210274724-210284724	chr2:210474724-210484724	200000	Cortex_DLPFC
rs288088	SAS	0.99575	Within loop	chr2:210414724-210424724	chr2:210514724-210524724	100000	Adrenal
rs288088	SAS	0.99575	Within loop	chr2:210364724-210374724	chr2:210484724-210494724	120000	Epidermal_Keratinocyte_day3
rs288088	SAS	0.99575	Within loop	chr2:210284724-210294724	chr2:210414724-210424724	130000	Epidermal_Keratinocyte_day3
rs288088	SAS	0.99575	Within loop	chr2:210284724-210294724	chr2:210414724-210424724	130000	HCT116-untreated
rs288088	SAS	0.99575	Within loop	chr2:210294724-210304724	chr2:210414724-210424724	120000	NHEK	Skin
rs288088	SAS	0.99575	Within loop	chr2:210334724-210344724	chr2:210414724-210424724	80000	NHEK	Skin
rs288088	SAS	0.99575	Within loop	chr2:210284724-210294724	chr2:210424724-210434724	140000	KBM7
rs288088	SAS	0.99575	Within loop	chr2:210284724-210294724	chr2:210424724-210434724	140000	IMR90	Lung
rs288088	SAS	0.99575	Within loop	chr2:210284724-210294724	chr2:210414724-210424724	130000	HMEC	Breast
rs288088	SAS	0.99575	Within loop	chr2:210290000-210300000	chr2:210420000-210430000	130000	GM12878	Blood
rs288088	SAS	0.99575	Within loop	chr2:210284724-210294724	chr2:210414724-210424724	130000	THP1_PMA
rs288088	SAS	0.99575	Within loop	chr2:210284724-210294724	chr2:210414724-210424724	130000	THP1
rs288088	SAS	0.99575	Within loop	chr2:210264724-210274724	chr2:210444724-210454724	180000	VentricleLeft
rs288088	SAS	0.99575	Within loop	chr2:210284724-210294724	chr2:210414724-210424724	130000	Aorta
rs288088	SAS	0.99575	Within loop	chr2:210294724-210304724	chr2:210424724-210434724	130000	HAP1_SCC4_KO
rs288088	SAS	0.99575	Within loop	chr2:210264724-210274724	chr2:210414724-210424724	150000	HAP1
rs288088	SAS	0.99575	Within loop	chr2:210324724-210334724	chr2:210414724-210424724	90000	HAP1
rs288088	SAS	0.99575	Within loop	chr2:210284724-210294724	chr2:210434724-210444724	150000	HAP1_DKO
rs288088	SAS	0.99575	Within loop	chr2:210414724-210424724	chr2:210564724-210574724	150000	SKMEL5
rs288088	SAS	0.99575	Within loop	chr2:210234724-210244724	chr2:210414724-210424724	180000	RPMI7951
rs288088	SAS	0.99575	Within loop	chr2:210284724-210294724	chr2:210414724-210424724	130000	HepG2	Liver
rs288088	SAS	0.99575	Within loop	chr2:210294724-210304724	chr2:210414724-210424724	120000	Caki2
rs288088	SAS	0.99575	Within loop	chr2:210354724-210364724	chr2:210524724-210534724	170000	H1-NPC
rs288088	AFR	1	Within loop	chr2:210394724-210404724	chr2:210484724-210494724	90000	Ventricle_Right
rs288088	AFR	1	Within loop	chr2:210354724-210364724	chr2:210524724-210534724	170000	Hippocampus
rs288088	AFR	1	Within loop	chr2:210274724-210284724	chr2:210474724-210484724	200000	Cortex_DLPFC
rs288088	AFR	1	Within loop	chr2:210414724-210424724	chr2:210514724-210524724	100000	Adrenal
rs288088	AFR	1	Within loop	chr2:210364724-210374724	chr2:210484724-210494724	120000	Epidermal_Keratinocyte_day3
rs288088	AFR	1	Within loop	chr2:210284724-210294724	chr2:210414724-210424724	130000	Epidermal_Keratinocyte_day3
rs288088	AFR	1	Within loop	chr2:210284724-210294724	chr2:210414724-210424724	130000	HCT116-untreated
rs288088	AFR	1	Within loop	chr2:210294724-210304724	chr2:210414724-210424724	120000	NHEK	Skin
rs288088	AFR	1	Within loop	chr2:210334724-210344724	chr2:210414724-210424724	80000	NHEK	Skin
rs288088	AFR	1	Within loop	chr2:210284724-210294724	chr2:210424724-210434724	140000	KBM7
rs288088	AFR	1	Within loop	chr2:210284724-210294724	chr2:210424724-210434724	140000	IMR90	Lung
rs288088	AFR	1	Within loop	chr2:210284724-210294724	chr2:210414724-210424724	130000	HMEC	Breast
rs288088	AFR	1	Within loop	chr2:210290000-210300000	chr2:210420000-210430000	130000	GM12878	Blood
rs288088	AFR	1	Within loop	chr2:210284724-210294724	chr2:210414724-210424724	130000	THP1_PMA
rs288088	AFR	1	Within loop	chr2:210284724-210294724	chr2:210414724-210424724	130000	THP1
rs288088	AFR	1	Within loop	chr2:210264724-210274724	chr2:210444724-210454724	180000	VentricleLeft
rs288088	AFR	1	Within loop	chr2:210284724-210294724	chr2:210414724-210424724	130000	Aorta
rs288088	AFR	1	Within loop	chr2:210294724-210304724	chr2:210424724-210434724	130000	HAP1_SCC4_KO
rs288088	AFR	1	Within loop	chr2:210264724-210274724	chr2:210414724-210424724	150000	HAP1
rs288088	AFR	1	Within loop	chr2:210324724-210334724	chr2:210414724-210424724	90000	HAP1
rs288088	AFR	1	Within loop	chr2:210284724-210294724	chr2:210434724-210444724	150000	HAP1_DKO
rs288088	AFR	1	Within loop	chr2:210414724-210424724	chr2:210564724-210574724	150000	SKMEL5
rs288088	AFR	1	Within loop	chr2:210234724-210244724	chr2:210414724-210424724	180000	RPMI7951
rs288088	AFR	1	Within loop	chr2:210284724-210294724	chr2:210414724-210424724	130000	HepG2	Liver
rs288088	AFR	1	Within loop	chr2:210294724-210304724	chr2:210414724-210424724	120000	Caki2
rs288088	AFR	1	Within loop	chr2:210354724-210364724	chr2:210524724-210534724	170000	H1-NPC
rs288089	AMR	0.822086	Within loop	chr2:210394724-210404724	chr2:210484724-210494724	90000	Ventricle_Right
rs288089	AMR	0.822086	Within loop	chr2:210354724-210364724	chr2:210524724-210534724	170000	Hippocampus
rs288089	AMR	0.822086	Within loop	chr2:210274724-210284724	chr2:210474724-210484724	200000	Cortex_DLPFC
rs288089	AMR	0.822086	Within loop	chr2:210364724-210374724	chr2:210484724-210494724	120000	Epidermal_Keratinocyte_day3
rs288089	AMR	0.822086	Within loop	chr2:210284724-210294724	chr2:210414724-210424724	130000	Epidermal_Keratinocyte_day3
rs288089	AMR	0.822086	Within loop	chr2:210284724-210294724	chr2:210414724-210424724	130000	HCT116-untreated
rs288089	AMR	0.822086	Within loop	chr2:210294724-210304724	chr2:210414724-210424724	120000	NHEK	Skin
rs288089	AMR	0.822086	Within loop	chr2:210334724-210344724	chr2:210414724-210424724	80000	NHEK	Skin
rs288089	AMR	0.822086	Within loop	chr2:210284724-210294724	chr2:210424724-210434724	140000	KBM7
rs288089	AMR	0.822086	Within loop	chr2:210284724-210294724	chr2:210424724-210434724	140000	IMR90	Lung
rs288089	AMR	0.822086	Within loop	chr2:210284724-210294724	chr2:210414724-210424724	130000	HMEC	Breast
rs288089	AMR	0.822086	Within loop	chr2:210290000-210300000	chr2:210420000-210430000	130000	GM12878	Blood
rs288089	AMR	0.822086	Within loop	chr2:210284724-210294724	chr2:210414724-210424724	130000	THP1_PMA
rs288089	AMR	0.822086	Within loop	chr2:210284724-210294724	chr2:210414724-210424724	130000	THP1
rs288089	AMR	0.822086	Within loop	chr2:210264724-210274724	chr2:210444724-210454724	180000	VentricleLeft
rs288089	AMR	0.822086	Within loop	chr2:210284724-210294724	chr2:210414724-210424724	130000	Aorta
rs288089	AMR	0.822086	Within loop	chr2:210294724-210304724	chr2:210424724-210434724	130000	HAP1_SCC4_KO
rs288089	AMR	0.822086	Within loop	chr2:210264724-210274724	chr2:210414724-210424724	150000	HAP1
rs288089	AMR	0.822086	Within loop	chr2:210324724-210334724	chr2:210414724-210424724	90000	HAP1
rs288089	AMR	0.822086	Within loop	chr2:210284724-210294724	chr2:210434724-210444724	150000	HAP1_DKO
rs288089	AMR	0.822086	Within loop	chr2:210234724-210244724	chr2:210414724-210424724	180000	RPMI7951
rs288089	AMR	0.822086	Within loop	chr2:210284724-210294724	chr2:210414724-210424724	130000	HepG2	Liver
rs288089	AMR	0.822086	Within loop	chr2:210294724-210304724	chr2:210414724-210424724	120000	Caki2
rs288089	AMR	0.822086	Within loop	chr2:210354724-210364724	chr2:210524724-210534724	170000	H1-NPC
rs288089	EAS	0.813592	Within loop	chr2:210394724-210404724	chr2:210484724-210494724	90000	Ventricle_Right
rs288089	EAS	0.813592	Within loop	chr2:210354724-210364724	chr2:210524724-210534724	170000	Hippocampus
rs288089	EAS	0.813592	Within loop	chr2:210274724-210284724	chr2:210474724-210484724	200000	Cortex_DLPFC
rs288089	EAS	0.813592	Within loop	chr2:210364724-210374724	chr2:210484724-210494724	120000	Epidermal_Keratinocyte_day3
rs288089	EAS	0.813592	Within loop	chr2:210284724-210294724	chr2:210414724-210424724	130000	Epidermal_Keratinocyte_day3
rs288089	EAS	0.813592	Within loop	chr2:210284724-210294724	chr2:210414724-210424724	130000	HCT116-untreated
rs288089	EAS	0.813592	Within loop	chr2:210294724-210304724	chr2:210414724-210424724	120000	NHEK	Skin
rs288089	EAS	0.813592	Within loop	chr2:210334724-210344724	chr2:210414724-210424724	80000	NHEK	Skin
rs288089	EAS	0.813592	Within loop	chr2:210284724-210294724	chr2:210424724-210434724	140000	KBM7
rs288089	EAS	0.813592	Within loop	chr2:210284724-210294724	chr2:210424724-210434724	140000	IMR90	Lung
rs288089	EAS	0.813592	Within loop	chr2:210284724-210294724	chr2:210414724-210424724	130000	HMEC	Breast
rs288089	EAS	0.813592	Within loop	chr2:210290000-210300000	chr2:210420000-210430000	130000	GM12878	Blood
rs288089	EAS	0.813592	Within loop	chr2:210284724-210294724	chr2:210414724-210424724	130000	THP1_PMA
rs288089	EAS	0.813592	Within loop	chr2:210284724-210294724	chr2:210414724-210424724	130000	THP1
rs288089	EAS	0.813592	Within loop	chr2:210264724-210274724	chr2:210444724-210454724	180000	VentricleLeft
rs288089	EAS	0.813592	Within loop	chr2:210284724-210294724	chr2:210414724-210424724	130000	Aorta
rs288089	EAS	0.813592	Within loop	chr2:210294724-210304724	chr2:210424724-210434724	130000	HAP1_SCC4_KO
rs288089	EAS	0.813592	Within loop	chr2:210264724-210274724	chr2:210414724-210424724	150000	HAP1
rs288089	EAS	0.813592	Within loop	chr2:210324724-210334724	chr2:210414724-210424724	90000	HAP1
rs288089	EAS	0.813592	Within loop	chr2:210284724-210294724	chr2:210434724-210444724	150000	HAP1_DKO
rs288089	EAS	0.813592	Within loop	chr2:210234724-210244724	chr2:210414724-210424724	180000	RPMI7951
rs288089	EAS	0.813592	Within loop	chr2:210284724-210294724	chr2:210414724-210424724	130000	HepG2	Liver
rs288089	EAS	0.813592	Within loop	chr2:210294724-210304724	chr2:210414724-210424724	120000	Caki2
rs288089	EAS	0.813592	Within loop	chr2:210354724-210364724	chr2:210524724-210534724	170000	H1-NPC
rs288089	EUR	0.866635	Within loop	chr2:210394724-210404724	chr2:210484724-210494724	90000	Ventricle_Right
rs288089	EUR	0.866635	Within loop	chr2:210354724-210364724	chr2:210524724-210534724	170000	Hippocampus
rs288089	EUR	0.866635	Within loop	chr2:210274724-210284724	chr2:210474724-210484724	200000	Cortex_DLPFC
rs288089	EUR	0.866635	Within loop	chr2:210364724-210374724	chr2:210484724-210494724	120000	Epidermal_Keratinocyte_day3
rs288089	EUR	0.866635	Within loop	chr2:210284724-210294724	chr2:210414724-210424724	130000	Epidermal_Keratinocyte_day3
rs288089	EUR	0.866635	Within loop	chr2:210284724-210294724	chr2:210414724-210424724	130000	HCT116-untreated
rs288089	EUR	0.866635	Within loop	chr2:210294724-210304724	chr2:210414724-210424724	120000	NHEK	Skin
rs288089	EUR	0.866635	Within loop	chr2:210334724-210344724	chr2:210414724-210424724	80000	NHEK	Skin
rs288089	EUR	0.866635	Within loop	chr2:210284724-210294724	chr2:210424724-210434724	140000	KBM7
rs288089	EUR	0.866635	Within loop	chr2:210284724-210294724	chr2:210424724-210434724	140000	IMR90	Lung
rs288089	EUR	0.866635	Within loop	chr2:210284724-210294724	chr2:210414724-210424724	130000	HMEC	Breast
rs288089	EUR	0.866635	Within loop	chr2:210290000-210300000	chr2:210420000-210430000	130000	GM12878	Blood
rs288089	EUR	0.866635	Within loop	chr2:210284724-210294724	chr2:210414724-210424724	130000	THP1_PMA
rs288089	EUR	0.866635	Within loop	chr2:210284724-210294724	chr2:210414724-210424724	130000	THP1
rs288089	EUR	0.866635	Within loop	chr2:210264724-210274724	chr2:210444724-210454724	180000	VentricleLeft
rs288089	EUR	0.866635	Within loop	chr2:210284724-210294724	chr2:210414724-210424724	130000	Aorta
rs288089	EUR	0.866635	Within loop	chr2:210294724-210304724	chr2:210424724-210434724	130000	HAP1_SCC4_KO
rs288089	EUR	0.866635	Within loop	chr2:210264724-210274724	chr2:210414724-210424724	150000	HAP1
rs288089	EUR	0.866635	Within loop	chr2:210324724-210334724	chr2:210414724-210424724	90000	HAP1
rs288089	EUR	0.866635	Within loop	chr2:210284724-210294724	chr2:210434724-210444724	150000	HAP1_DKO
rs288089	EUR	0.866635	Within loop	chr2:210234724-210244724	chr2:210414724-210424724	180000	RPMI7951
rs288089	EUR	0.866635	Within loop	chr2:210284724-210294724	chr2:210414724-210424724	130000	HepG2	Liver
rs288089	EUR	0.866635	Within loop	chr2:210294724-210304724	chr2:210414724-210424724	120000	Caki2
rs288089	EUR	0.866635	Within loop	chr2:210354724-210364724	chr2:210524724-210534724	170000	H1-NPC
rs288091	EAS	0.824781	Within loop	chr2:210354724-210364724	chr2:210524724-210534724	170000	Hippocampus
rs288091	EAS	0.824781	Within loop	chr2:210274724-210284724	chr2:210474724-210484724	200000	Cortex_DLPFC
rs288091	EAS	0.824781	Within loop	chr2:210364724-210374724	chr2:210484724-210494724	120000	Epidermal_Keratinocyte_day3
rs288091	EAS	0.824781	Within loop	chr2:210284724-210294724	chr2:210414724-210424724	130000	Epidermal_Keratinocyte_day3
rs288091	EAS	0.824781	Within loop	chr2:210284724-210294724	chr2:210414724-210424724	130000	HCT116-untreated
rs288091	EAS	0.824781	Within loop	chr2:210294724-210304724	chr2:210414724-210424724	120000	NHEK	Skin
rs288091	EAS	0.824781	Within loop	chr2:210334724-210344724	chr2:210414724-210424724	80000	NHEK	Skin
rs288091	EAS	0.824781	Within loop	chr2:210284724-210294724	chr2:210424724-210434724	140000	KBM7
rs288091	EAS	0.824781	Within loop	chr2:210284724-210294724	chr2:210424724-210434724	140000	IMR90	Lung
rs288091	EAS	0.824781	Within loop	chr2:210284724-210294724	chr2:210414724-210424724	130000	HMEC	Breast
rs288091	EAS	0.824781	Within loop	chr2:210290000-210300000	chr2:210420000-210430000	130000	GM12878	Blood
rs288091	EAS	0.824781	Within loop	chr2:210284724-210294724	chr2:210414724-210424724	130000	THP1_PMA
rs288091	EAS	0.824781	Within loop	chr2:210284724-210294724	chr2:210414724-210424724	130000	THP1
rs288091	EAS	0.824781	Within loop	chr2:210264724-210274724	chr2:210444724-210454724	180000	VentricleLeft
rs288091	EAS	0.824781	Within loop	chr2:210284724-210294724	chr2:210414724-210424724	130000	Aorta
rs288091	EAS	0.824781	Within loop	chr2:210294724-210304724	chr2:210424724-210434724	130000	HAP1_SCC4_KO
rs288091	EAS	0.824781	Within loop	chr2:210264724-210274724	chr2:210414724-210424724	150000	HAP1
rs288091	EAS	0.824781	Within loop	chr2:210324724-210334724	chr2:210414724-210424724	90000	HAP1
rs288091	EAS	0.824781	Within loop	chr2:210284724-210294724	chr2:210434724-210444724	150000	HAP1_DKO
rs288091	EAS	0.824781	Within loop	chr2:210234724-210244724	chr2:210414724-210424724	180000	RPMI7951
rs288091	EAS	0.824781	Within loop	chr2:210284724-210294724	chr2:210414724-210424724	130000	HepG2	Liver
rs288091	EAS	0.824781	Within loop	chr2:210294724-210304724	chr2:210414724-210424724	120000	Caki2
rs288091	EAS	0.824781	Within loop	chr2:210354724-210364724	chr2:210524724-210534724	170000	H1-NPC
rs288094	AMR	0.929969	Within loop	chr2:210394724-210404724	chr2:210484724-210494724	90000	Ventricle_Right
rs288094	AMR	0.929969	Within loop	chr2:210354724-210364724	chr2:210524724-210534724	170000	Hippocampus
rs288094	AMR	0.929969	Within loop	chr2:210274724-210284724	chr2:210474724-210484724	200000	Cortex_DLPFC
rs288094	AMR	0.929969	Within loop	chr2:210364724-210374724	chr2:210484724-210494724	120000	Epidermal_Keratinocyte_day3
rs288094	AMR	0.929969	Within loop	chr2:210284724-210294724	chr2:210414724-210424724	130000	Epidermal_Keratinocyte_day3
rs288094	AMR	0.929969	Within loop	chr2:210284724-210294724	chr2:210414724-210424724	130000	HCT116-untreated
rs288094	AMR	0.929969	Within loop	chr2:210294724-210304724	chr2:210414724-210424724	120000	NHEK	Skin
rs288094	AMR	0.929969	Within loop	chr2:210334724-210344724	chr2:210414724-210424724	80000	NHEK	Skin
rs288094	AMR	0.929969	Within loop	chr2:210284724-210294724	chr2:210424724-210434724	140000	KBM7
rs288094	AMR	0.929969	Within loop	chr2:210284724-210294724	chr2:210424724-210434724	140000	IMR90	Lung
rs288094	AMR	0.929969	Within loop	chr2:210284724-210294724	chr2:210414724-210424724	130000	HMEC	Breast
rs288094	AMR	0.929969	Within loop	chr2:210290000-210300000	chr2:210420000-210430000	130000	GM12878	Blood
rs288094	AMR	0.929969	Within loop	chr2:210284724-210294724	chr2:210414724-210424724	130000	THP1_PMA
rs288094	AMR	0.929969	Within loop	chr2:210284724-210294724	chr2:210414724-210424724	130000	THP1
rs288094	AMR	0.929969	Within loop	chr2:210264724-210274724	chr2:210444724-210454724	180000	VentricleLeft
rs288094	AMR	0.929969	Within loop	chr2:210284724-210294724	chr2:210414724-210424724	130000	Aorta
rs288094	AMR	0.929969	Within loop	chr2:210294724-210304724	chr2:210424724-210434724	130000	HAP1_SCC4_KO
rs288094	AMR	0.929969	Within loop	chr2:210264724-210274724	chr2:210414724-210424724	150000	HAP1
rs288094	AMR	0.929969	Within loop	chr2:210324724-210334724	chr2:210414724-210424724	90000	HAP1
rs288094	AMR	0.929969	Within loop	chr2:210284724-210294724	chr2:210434724-210444724	150000	HAP1_DKO
rs288094	AMR	0.929969	Within loop	chr2:210234724-210244724	chr2:210414724-210424724	180000	RPMI7951
rs288094	AMR	0.929969	Within loop	chr2:210284724-210294724	chr2:210414724-210424724	130000	HepG2	Liver
rs288094	AMR	0.929969	Within loop	chr2:210294724-210304724	chr2:210414724-210424724	120000	Caki2
rs288094	AMR	0.929969	Within loop	chr2:210354724-210364724	chr2:210524724-210534724	170000	H1-NPC
rs288094	EAS	0.855782	Within loop	chr2:210394724-210404724	chr2:210484724-210494724	90000	Ventricle_Right
rs288094	EAS	0.855782	Within loop	chr2:210354724-210364724	chr2:210524724-210534724	170000	Hippocampus
rs288094	EAS	0.855782	Within loop	chr2:210274724-210284724	chr2:210474724-210484724	200000	Cortex_DLPFC
rs288094	EAS	0.855782	Within loop	chr2:210364724-210374724	chr2:210484724-210494724	120000	Epidermal_Keratinocyte_day3
rs288094	EAS	0.855782	Within loop	chr2:210284724-210294724	chr2:210414724-210424724	130000	Epidermal_Keratinocyte_day3
rs288094	EAS	0.855782	Within loop	chr2:210284724-210294724	chr2:210414724-210424724	130000	HCT116-untreated
rs288094	EAS	0.855782	Within loop	chr2:210294724-210304724	chr2:210414724-210424724	120000	NHEK	Skin
rs288094	EAS	0.855782	Within loop	chr2:210334724-210344724	chr2:210414724-210424724	80000	NHEK	Skin
rs288094	EAS	0.855782	Within loop	chr2:210284724-210294724	chr2:210424724-210434724	140000	KBM7
rs288094	EAS	0.855782	Within loop	chr2:210284724-210294724	chr2:210424724-210434724	140000	IMR90	Lung
rs288094	EAS	0.855782	Within loop	chr2:210284724-210294724	chr2:210414724-210424724	130000	HMEC	Breast
rs288094	EAS	0.855782	Within loop	chr2:210290000-210300000	chr2:210420000-210430000	130000	GM12878	Blood
rs288094	EAS	0.855782	Within loop	chr2:210284724-210294724	chr2:210414724-210424724	130000	THP1_PMA
rs288094	EAS	0.855782	Within loop	chr2:210284724-210294724	chr2:210414724-210424724	130000	THP1
rs288094	EAS	0.855782	Within loop	chr2:210264724-210274724	chr2:210444724-210454724	180000	VentricleLeft
rs288094	EAS	0.855782	Within loop	chr2:210284724-210294724	chr2:210414724-210424724	130000	Aorta
rs288094	EAS	0.855782	Within loop	chr2:210294724-210304724	chr2:210424724-210434724	130000	HAP1_SCC4_KO
rs288094	EAS	0.855782	Within loop	chr2:210264724-210274724	chr2:210414724-210424724	150000	HAP1
rs288094	EAS	0.855782	Within loop	chr2:210324724-210334724	chr2:210414724-210424724	90000	HAP1
rs288094	EAS	0.855782	Within loop	chr2:210284724-210294724	chr2:210434724-210444724	150000	HAP1_DKO
rs288094	EAS	0.855782	Within loop	chr2:210234724-210244724	chr2:210414724-210424724	180000	RPMI7951
rs288094	EAS	0.855782	Within loop	chr2:210284724-210294724	chr2:210414724-210424724	130000	HepG2	Liver
rs288094	EAS	0.855782	Within loop	chr2:210294724-210304724	chr2:210414724-210424724	120000	Caki2
rs288094	EAS	0.855782	Within loop	chr2:210354724-210364724	chr2:210524724-210534724	170000	H1-NPC
rs288094	EUR	0.973042	Within loop	chr2:210394724-210404724	chr2:210484724-210494724	90000	Ventricle_Right
rs288094	EUR	0.973042	Within loop	chr2:210354724-210364724	chr2:210524724-210534724	170000	Hippocampus
rs288094	EUR	0.973042	Within loop	chr2:210274724-210284724	chr2:210474724-210484724	200000	Cortex_DLPFC
rs288094	EUR	0.973042	Within loop	chr2:210364724-210374724	chr2:210484724-210494724	120000	Epidermal_Keratinocyte_day3
rs288094	EUR	0.973042	Within loop	chr2:210284724-210294724	chr2:210414724-210424724	130000	Epidermal_Keratinocyte_day3
rs288094	EUR	0.973042	Within loop	chr2:210284724-210294724	chr2:210414724-210424724	130000	HCT116-untreated
rs288094	EUR	0.973042	Within loop	chr2:210294724-210304724	chr2:210414724-210424724	120000	NHEK	Skin
rs288094	EUR	0.973042	Within loop	chr2:210334724-210344724	chr2:210414724-210424724	80000	NHEK	Skin
rs288094	EUR	0.973042	Within loop	chr2:210284724-210294724	chr2:210424724-210434724	140000	KBM7
rs288094	EUR	0.973042	Within loop	chr2:210284724-210294724	chr2:210424724-210434724	140000	IMR90	Lung
rs288094	EUR	0.973042	Within loop	chr2:210284724-210294724	chr2:210414724-210424724	130000	HMEC	Breast
rs288094	EUR	0.973042	Within loop	chr2:210290000-210300000	chr2:210420000-210430000	130000	GM12878	Blood
rs288094	EUR	0.973042	Within loop	chr2:210284724-210294724	chr2:210414724-210424724	130000	THP1_PMA
rs288094	EUR	0.973042	Within loop	chr2:210284724-210294724	chr2:210414724-210424724	130000	THP1
rs288094	EUR	0.973042	Within loop	chr2:210264724-210274724	chr2:210444724-210454724	180000	VentricleLeft
rs288094	EUR	0.973042	Within loop	chr2:210284724-210294724	chr2:210414724-210424724	130000	Aorta
rs288094	EUR	0.973042	Within loop	chr2:210294724-210304724	chr2:210424724-210434724	130000	HAP1_SCC4_KO
rs288094	EUR	0.973042	Within loop	chr2:210264724-210274724	chr2:210414724-210424724	150000	HAP1
rs288094	EUR	0.973042	Within loop	chr2:210324724-210334724	chr2:210414724-210424724	90000	HAP1
rs288094	EUR	0.973042	Within loop	chr2:210284724-210294724	chr2:210434724-210444724	150000	HAP1_DKO
rs288094	EUR	0.973042	Within loop	chr2:210234724-210244724	chr2:210414724-210424724	180000	RPMI7951
rs288094	EUR	0.973042	Within loop	chr2:210284724-210294724	chr2:210414724-210424724	130000	HepG2	Liver
rs288094	EUR	0.973042	Within loop	chr2:210294724-210304724	chr2:210414724-210424724	120000	Caki2
rs288094	EUR	0.973042	Within loop	chr2:210354724-210364724	chr2:210524724-210534724	170000	H1-NPC
rs288094	SAS	0.883703	Within loop	chr2:210394724-210404724	chr2:210484724-210494724	90000	Ventricle_Right
rs288094	SAS	0.883703	Within loop	chr2:210354724-210364724	chr2:210524724-210534724	170000	Hippocampus
rs288094	SAS	0.883703	Within loop	chr2:210274724-210284724	chr2:210474724-210484724	200000	Cortex_DLPFC
rs288094	SAS	0.883703	Within loop	chr2:210364724-210374724	chr2:210484724-210494724	120000	Epidermal_Keratinocyte_day3
rs288094	SAS	0.883703	Within loop	chr2:210284724-210294724	chr2:210414724-210424724	130000	Epidermal_Keratinocyte_day3
rs288094	SAS	0.883703	Within loop	chr2:210284724-210294724	chr2:210414724-210424724	130000	HCT116-untreated
rs288094	SAS	0.883703	Within loop	chr2:210294724-210304724	chr2:210414724-210424724	120000	NHEK	Skin
rs288094	SAS	0.883703	Within loop	chr2:210334724-210344724	chr2:210414724-210424724	80000	NHEK	Skin
rs288094	SAS	0.883703	Within loop	chr2:210284724-210294724	chr2:210424724-210434724	140000	KBM7
rs288094	SAS	0.883703	Within loop	chr2:210284724-210294724	chr2:210424724-210434724	140000	IMR90	Lung
rs288094	SAS	0.883703	Within loop	chr2:210284724-210294724	chr2:210414724-210424724	130000	HMEC	Breast
rs288094	SAS	0.883703	Within loop	chr2:210290000-210300000	chr2:210420000-210430000	130000	GM12878	Blood
rs288094	SAS	0.883703	Within loop	chr2:210284724-210294724	chr2:210414724-210424724	130000	THP1_PMA
rs288094	SAS	0.883703	Within loop	chr2:210284724-210294724	chr2:210414724-210424724	130000	THP1
rs288094	SAS	0.883703	Within loop	chr2:210264724-210274724	chr2:210444724-210454724	180000	VentricleLeft
rs288094	SAS	0.883703	Within loop	chr2:210284724-210294724	chr2:210414724-210424724	130000	Aorta
rs288094	SAS	0.883703	Within loop	chr2:210294724-210304724	chr2:210424724-210434724	130000	HAP1_SCC4_KO
rs288094	SAS	0.883703	Within loop	chr2:210264724-210274724	chr2:210414724-210424724	150000	HAP1
rs288094	SAS	0.883703	Within loop	chr2:210324724-210334724	chr2:210414724-210424724	90000	HAP1
rs288094	SAS	0.883703	Within loop	chr2:210284724-210294724	chr2:210434724-210444724	150000	HAP1_DKO
rs288094	SAS	0.883703	Within loop	chr2:210234724-210244724	chr2:210414724-210424724	180000	RPMI7951
rs288094	SAS	0.883703	Within loop	chr2:210284724-210294724	chr2:210414724-210424724	130000	HepG2	Liver
rs288094	SAS	0.883703	Within loop	chr2:210294724-210304724	chr2:210414724-210424724	120000	Caki2
rs288094	SAS	0.883703	Within loop	chr2:210354724-210364724	chr2:210524724-210534724	170000	H1-NPC
rs288094	AFR	0.890877	Within loop	chr2:210394724-210404724	chr2:210484724-210494724	90000	Ventricle_Right
rs288094	AFR	0.890877	Within loop	chr2:210354724-210364724	chr2:210524724-210534724	170000	Hippocampus
rs288094	AFR	0.890877	Within loop	chr2:210274724-210284724	chr2:210474724-210484724	200000	Cortex_DLPFC
rs288094	AFR	0.890877	Within loop	chr2:210364724-210374724	chr2:210484724-210494724	120000	Epidermal_Keratinocyte_day3
rs288094	AFR	0.890877	Within loop	chr2:210284724-210294724	chr2:210414724-210424724	130000	Epidermal_Keratinocyte_day3
rs288094	AFR	0.890877	Within loop	chr2:210284724-210294724	chr2:210414724-210424724	130000	HCT116-untreated
rs288094	AFR	0.890877	Within loop	chr2:210294724-210304724	chr2:210414724-210424724	120000	NHEK	Skin
rs288094	AFR	0.890877	Within loop	chr2:210334724-210344724	chr2:210414724-210424724	80000	NHEK	Skin
rs288094	AFR	0.890877	Within loop	chr2:210284724-210294724	chr2:210424724-210434724	140000	KBM7
rs288094	AFR	0.890877	Within loop	chr2:210284724-210294724	chr2:210424724-210434724	140000	IMR90	Lung
rs288094	AFR	0.890877	Within loop	chr2:210284724-210294724	chr2:210414724-210424724	130000	HMEC	Breast
rs288094	AFR	0.890877	Within loop	chr2:210290000-210300000	chr2:210420000-210430000	130000	GM12878	Blood
rs288094	AFR	0.890877	Within loop	chr2:210284724-210294724	chr2:210414724-210424724	130000	THP1_PMA
rs288094	AFR	0.890877	Within loop	chr2:210284724-210294724	chr2:210414724-210424724	130000	THP1
rs288094	AFR	0.890877	Within loop	chr2:210264724-210274724	chr2:210444724-210454724	180000	VentricleLeft
rs288094	AFR	0.890877	Within loop	chr2:210284724-210294724	chr2:210414724-210424724	130000	Aorta
rs288094	AFR	0.890877	Within loop	chr2:210294724-210304724	chr2:210424724-210434724	130000	HAP1_SCC4_KO
rs288094	AFR	0.890877	Within loop	chr2:210264724-210274724	chr2:210414724-210424724	150000	HAP1
rs288094	AFR	0.890877	Within loop	chr2:210324724-210334724	chr2:210414724-210424724	90000	HAP1
rs288094	AFR	0.890877	Within loop	chr2:210284724-210294724	chr2:210434724-210444724	150000	HAP1_DKO
rs288094	AFR	0.890877	Within loop	chr2:210234724-210244724	chr2:210414724-210424724	180000	RPMI7951
rs288094	AFR	0.890877	Within loop	chr2:210284724-210294724	chr2:210414724-210424724	130000	HepG2	Liver
rs288094	AFR	0.890877	Within loop	chr2:210294724-210304724	chr2:210414724-210424724	120000	Caki2
rs288094	AFR	0.890877	Within loop	chr2:210354724-210364724	chr2:210524724-210534724	170000	H1-NPC
rs288096	AMR	0.832097	Within loop	chr2:210394724-210404724	chr2:210484724-210494724	90000	Ventricle_Right
rs288096	AMR	0.832097	Within loop	chr2:210354724-210364724	chr2:210524724-210534724	170000	Hippocampus
rs288096	AMR	0.832097	Within loop	chr2:210274724-210284724	chr2:210474724-210484724	200000	Cortex_DLPFC
rs288096	AMR	0.832097	Within loop	chr2:210364724-210374724	chr2:210484724-210494724	120000	Epidermal_Keratinocyte_day3
rs288096	AMR	0.832097	Within loop	chr2:210284724-210294724	chr2:210414724-210424724	130000	Epidermal_Keratinocyte_day3
rs288096	AMR	0.832097	Within loop	chr2:210284724-210294724	chr2:210414724-210424724	130000	HCT116-untreated
rs288096	AMR	0.832097	Within loop	chr2:210294724-210304724	chr2:210414724-210424724	120000	NHEK	Skin
rs288096	AMR	0.832097	Within loop	chr2:210334724-210344724	chr2:210414724-210424724	80000	NHEK	Skin
rs288096	AMR	0.832097	Within loop	chr2:210284724-210294724	chr2:210424724-210434724	140000	KBM7
rs288096	AMR	0.832097	Within loop	chr2:210284724-210294724	chr2:210424724-210434724	140000	IMR90	Lung
rs288096	AMR	0.832097	Within loop	chr2:210284724-210294724	chr2:210414724-210424724	130000	HMEC	Breast
rs288096	AMR	0.832097	Within loop	chr2:210290000-210300000	chr2:210420000-210430000	130000	GM12878	Blood
rs288096	AMR	0.832097	Within loop	chr2:210284724-210294724	chr2:210414724-210424724	130000	THP1_PMA
rs288096	AMR	0.832097	Within loop	chr2:210284724-210294724	chr2:210414724-210424724	130000	THP1
rs288096	AMR	0.832097	Within loop	chr2:210264724-210274724	chr2:210444724-210454724	180000	VentricleLeft
rs288096	AMR	0.832097	Within loop	chr2:210284724-210294724	chr2:210414724-210424724	130000	Aorta
rs288096	AMR	0.832097	Within loop	chr2:210294724-210304724	chr2:210424724-210434724	130000	HAP1_SCC4_KO
rs288096	AMR	0.832097	Within loop	chr2:210264724-210274724	chr2:210414724-210424724	150000	HAP1
rs288096	AMR	0.832097	Within loop	chr2:210324724-210334724	chr2:210414724-210424724	90000	HAP1
rs288096	AMR	0.832097	Within loop	chr2:210284724-210294724	chr2:210434724-210444724	150000	HAP1_DKO
rs288096	AMR	0.832097	Within loop	chr2:210234724-210244724	chr2:210414724-210424724	180000	RPMI7951
rs288096	AMR	0.832097	Within loop	chr2:210284724-210294724	chr2:210414724-210424724	130000	HepG2	Liver
rs288096	AMR	0.832097	Within loop	chr2:210294724-210304724	chr2:210414724-210424724	120000	Caki2
rs288096	AMR	0.832097	Within loop	chr2:210354724-210364724	chr2:210524724-210534724	170000	H1-NPC
rs288096	EAS	0.843544	Within loop	chr2:210394724-210404724	chr2:210484724-210494724	90000	Ventricle_Right
rs288096	EAS	0.843544	Within loop	chr2:210354724-210364724	chr2:210524724-210534724	170000	Hippocampus
rs288096	EAS	0.843544	Within loop	chr2:210274724-210284724	chr2:210474724-210484724	200000	Cortex_DLPFC
rs288096	EAS	0.843544	Within loop	chr2:210364724-210374724	chr2:210484724-210494724	120000	Epidermal_Keratinocyte_day3
rs288096	EAS	0.843544	Within loop	chr2:210284724-210294724	chr2:210414724-210424724	130000	Epidermal_Keratinocyte_day3
rs288096	EAS	0.843544	Within loop	chr2:210284724-210294724	chr2:210414724-210424724	130000	HCT116-untreated
rs288096	EAS	0.843544	Within loop	chr2:210294724-210304724	chr2:210414724-210424724	120000	NHEK	Skin
rs288096	EAS	0.843544	Within loop	chr2:210334724-210344724	chr2:210414724-210424724	80000	NHEK	Skin
rs288096	EAS	0.843544	Within loop	chr2:210284724-210294724	chr2:210424724-210434724	140000	KBM7
rs288096	EAS	0.843544	Within loop	chr2:210284724-210294724	chr2:210424724-210434724	140000	IMR90	Lung
rs288096	EAS	0.843544	Within loop	chr2:210284724-210294724	chr2:210414724-210424724	130000	HMEC	Breast
rs288096	EAS	0.843544	Within loop	chr2:210290000-210300000	chr2:210420000-210430000	130000	GM12878	Blood
rs288096	EAS	0.843544	Within loop	chr2:210284724-210294724	chr2:210414724-210424724	130000	THP1_PMA
rs288096	EAS	0.843544	Within loop	chr2:210284724-210294724	chr2:210414724-210424724	130000	THP1
rs288096	EAS	0.843544	Within loop	chr2:210264724-210274724	chr2:210444724-210454724	180000	VentricleLeft
rs288096	EAS	0.843544	Within loop	chr2:210284724-210294724	chr2:210414724-210424724	130000	Aorta
rs288096	EAS	0.843544	Within loop	chr2:210294724-210304724	chr2:210424724-210434724	130000	HAP1_SCC4_KO
rs288096	EAS	0.843544	Within loop	chr2:210264724-210274724	chr2:210414724-210424724	150000	HAP1
rs288096	EAS	0.843544	Within loop	chr2:210324724-210334724	chr2:210414724-210424724	90000	HAP1
rs288096	EAS	0.843544	Within loop	chr2:210284724-210294724	chr2:210434724-210444724	150000	HAP1_DKO
rs288096	EAS	0.843544	Within loop	chr2:210234724-210244724	chr2:210414724-210424724	180000	RPMI7951
rs288096	EAS	0.843544	Within loop	chr2:210284724-210294724	chr2:210414724-210424724	130000	HepG2	Liver
rs288096	EAS	0.843544	Within loop	chr2:210294724-210304724	chr2:210414724-210424724	120000	Caki2
rs288096	EAS	0.843544	Within loop	chr2:210354724-210364724	chr2:210524724-210534724	170000	H1-NPC
rs288096	EUR	0.857619	Within loop	chr2:210394724-210404724	chr2:210484724-210494724	90000	Ventricle_Right
rs288096	EUR	0.857619	Within loop	chr2:210354724-210364724	chr2:210524724-210534724	170000	Hippocampus
rs288096	EUR	0.857619	Within loop	chr2:210274724-210284724	chr2:210474724-210484724	200000	Cortex_DLPFC
rs288096	EUR	0.857619	Within loop	chr2:210364724-210374724	chr2:210484724-210494724	120000	Epidermal_Keratinocyte_day3
rs288096	EUR	0.857619	Within loop	chr2:210284724-210294724	chr2:210414724-210424724	130000	Epidermal_Keratinocyte_day3
rs288096	EUR	0.857619	Within loop	chr2:210284724-210294724	chr2:210414724-210424724	130000	HCT116-untreated
rs288096	EUR	0.857619	Within loop	chr2:210294724-210304724	chr2:210414724-210424724	120000	NHEK	Skin
rs288096	EUR	0.857619	Within loop	chr2:210334724-210344724	chr2:210414724-210424724	80000	NHEK	Skin
rs288096	EUR	0.857619	Within loop	chr2:210284724-210294724	chr2:210424724-210434724	140000	KBM7
rs288096	EUR	0.857619	Within loop	chr2:210284724-210294724	chr2:210424724-210434724	140000	IMR90	Lung
rs288096	EUR	0.857619	Within loop	chr2:210284724-210294724	chr2:210414724-210424724	130000	HMEC	Breast
rs288096	EUR	0.857619	Within loop	chr2:210290000-210300000	chr2:210420000-210430000	130000	GM12878	Blood
rs288096	EUR	0.857619	Within loop	chr2:210284724-210294724	chr2:210414724-210424724	130000	THP1_PMA
rs288096	EUR	0.857619	Within loop	chr2:210284724-210294724	chr2:210414724-210424724	130000	THP1
rs288096	EUR	0.857619	Within loop	chr2:210264724-210274724	chr2:210444724-210454724	180000	VentricleLeft
rs288096	EUR	0.857619	Within loop	chr2:210284724-210294724	chr2:210414724-210424724	130000	Aorta
rs288096	EUR	0.857619	Within loop	chr2:210294724-210304724	chr2:210424724-210434724	130000	HAP1_SCC4_KO
rs288096	EUR	0.857619	Within loop	chr2:210264724-210274724	chr2:210414724-210424724	150000	HAP1
rs288096	EUR	0.857619	Within loop	chr2:210324724-210334724	chr2:210414724-210424724	90000	HAP1
rs288096	EUR	0.857619	Within loop	chr2:210284724-210294724	chr2:210434724-210444724	150000	HAP1_DKO
rs288096	EUR	0.857619	Within loop	chr2:210234724-210244724	chr2:210414724-210424724	180000	RPMI7951
rs288096	EUR	0.857619	Within loop	chr2:210284724-210294724	chr2:210414724-210424724	130000	HepG2	Liver
rs288096	EUR	0.857619	Within loop	chr2:210294724-210304724	chr2:210414724-210424724	120000	Caki2
rs288096	EUR	0.857619	Within loop	chr2:210354724-210364724	chr2:210524724-210534724	170000	H1-NPC
rs34455059	EAS	0.823495	Within loop	chr2:210354724-210364724	chr2:210524724-210534724	170000	Hippocampus
rs34455059	EAS	0.823495	Within loop	chr2:210414724-210424724	chr2:210514724-210524724	100000	Adrenal
rs34455059	EAS	0.823495	Within loop	chr2:210414724-210424724	chr2:210564724-210574724	150000	SKMEL5
rs34455059	EAS	0.823495	Within loop	chr2:210354724-210364724	chr2:210524724-210534724	170000	H1-NPC
rs34455059	SAS	0.812949	Within loop	chr2:210354724-210364724	chr2:210524724-210534724	170000	Hippocampus
rs34455059	SAS	0.812949	Within loop	chr2:210414724-210424724	chr2:210514724-210524724	100000	Adrenal
rs34455059	SAS	0.812949	Within loop	chr2:210414724-210424724	chr2:210564724-210574724	150000	SKMEL5
rs34455059	SAS	0.812949	Within loop	chr2:210354724-210364724	chr2:210524724-210534724	170000	H1-NPC
rs34850994	EAS	0.833266	Within loop	chr2:210354724-210364724	chr2:210524724-210534724	170000	Hippocampus
rs34850994	EAS	0.833266	Within loop	chr2:210414724-210424724	chr2:210514724-210524724	100000	Adrenal
rs34850994	EAS	0.833266	Within loop	chr2:210414724-210424724	chr2:210564724-210574724	150000	SKMEL5
rs34850994	EAS	0.833266	Within loop	chr2:210354724-210364724	chr2:210524724-210534724	170000	H1-NPC
rs34850994	SAS	0.886762	Within loop	chr2:210354724-210364724	chr2:210524724-210534724	170000	Hippocampus
rs34850994	SAS	0.886762	Within loop	chr2:210414724-210424724	chr2:210514724-210524724	100000	Adrenal
rs34850994	SAS	0.886762	Within loop	chr2:210414724-210424724	chr2:210564724-210574724	150000	SKMEL5
rs34850994	SAS	0.886762	Within loop	chr2:210354724-210364724	chr2:210524724-210534724	170000	H1-NPC
rs35067972	EUR	0.8145	Within loop	chr2:210394724-210404724	chr2:210484724-210494724	90000	Ventricle_Right
rs35067972	EUR	0.8145	Within loop	chr2:210354724-210364724	chr2:210524724-210534724	170000	Hippocampus
rs35067972	EUR	0.8145	Within loop	chr2:210274724-210284724	chr2:210474724-210484724	200000	Cortex_DLPFC
rs35067972	EUR	0.8145	Within loop	chr2:210364724-210374724	chr2:210484724-210494724	120000	Epidermal_Keratinocyte_day3
rs35067972	EUR	0.8145	Within loop	chr2:210284724-210294724	chr2:210414724-210424724	130000	Epidermal_Keratinocyte_day3
rs35067972	EUR	0.8145	Within loop	chr2:210284724-210294724	chr2:210414724-210424724	130000	HCT116-untreated
rs35067972	EUR	0.8145	Within loop	chr2:210294724-210304724	chr2:210414724-210424724	120000	NHEK	Skin
rs35067972	EUR	0.8145	Within loop	chr2:210334724-210344724	chr2:210414724-210424724	80000	NHEK	Skin
rs35067972	EUR	0.8145	Within loop	chr2:210284724-210294724	chr2:210424724-210434724	140000	KBM7
rs35067972	EUR	0.8145	Within loop	chr2:210284724-210294724	chr2:210424724-210434724	140000	IMR90	Lung
rs35067972	EUR	0.8145	Within loop	chr2:210284724-210294724	chr2:210414724-210424724	130000	HMEC	Breast
rs35067972	EUR	0.8145	Within loop	chr2:210290000-210300000	chr2:210420000-210430000	130000	GM12878	Blood
rs35067972	EUR	0.8145	Within loop	chr2:210284724-210294724	chr2:210414724-210424724	130000	THP1_PMA
rs35067972	EUR	0.8145	Within loop	chr2:210284724-210294724	chr2:210414724-210424724	130000	THP1
rs35067972	EUR	0.8145	Within loop	chr2:210264724-210274724	chr2:210444724-210454724	180000	VentricleLeft
rs35067972	EUR	0.8145	Within loop	chr2:210284724-210294724	chr2:210414724-210424724	130000	Aorta
rs35067972	EUR	0.8145	Within loop	chr2:210294724-210304724	chr2:210424724-210434724	130000	HAP1_SCC4_KO
rs35067972	EUR	0.8145	Within loop	chr2:210264724-210274724	chr2:210414724-210424724	150000	HAP1
rs35067972	EUR	0.8145	Within loop	chr2:210324724-210334724	chr2:210414724-210424724	90000	HAP1
rs35067972	EUR	0.8145	Within loop	chr2:210284724-210294724	chr2:210434724-210444724	150000	HAP1_DKO
rs35067972	EUR	0.8145	Within loop	chr2:210234724-210244724	chr2:210414724-210424724	180000	RPMI7951
rs35067972	EUR	0.8145	Within loop	chr2:210284724-210294724	chr2:210414724-210424724	130000	HepG2	Liver
rs35067972	EUR	0.8145	Within loop	chr2:210294724-210304724	chr2:210414724-210424724	120000	Caki2
rs35067972	EUR	0.8145	Within loop	chr2:210354724-210364724	chr2:210524724-210534724	170000	H1-NPC
rs35409969	EAS	0.823495	Within loop	chr2:210354724-210364724	chr2:210524724-210534724	170000	Hippocampus
rs35409969	EAS	0.823495	Within loop	chr2:210414724-210424724	chr2:210514724-210524724	100000	Adrenal
rs35409969	EAS	0.823495	Within loop	chr2:210414724-210424724	chr2:210564724-210574724	150000	SKMEL5
rs35409969	EAS	0.823495	Within loop	chr2:210354724-210364724	chr2:210524724-210534724	170000	H1-NPC
rs35409969	SAS	0.812949	Within loop	chr2:210354724-210364724	chr2:210524724-210534724	170000	Hippocampus
rs35409969	SAS	0.812949	Within loop	chr2:210414724-210424724	chr2:210514724-210524724	100000	Adrenal
rs35409969	SAS	0.812949	Within loop	chr2:210414724-210424724	chr2:210564724-210574724	150000	SKMEL5
rs35409969	SAS	0.812949	Within loop	chr2:210354724-210364724	chr2:210524724-210534724	170000	H1-NPC
rs35467107	EAS	0.839421	Within loop	chr2:210354724-210364724	chr2:210524724-210534724	170000	Hippocampus
rs35467107	EAS	0.839421	Within loop	chr2:210414724-210424724	chr2:210514724-210524724	100000	Adrenal
rs35467107	EAS	0.839421	Within loop	chr2:210414724-210424724	chr2:210564724-210574724	150000	SKMEL5
rs35467107	EAS	0.839421	Within loop	chr2:210354724-210364724	chr2:210524724-210534724	170000	H1-NPC
rs35467107	SAS	0.886762	Within loop	chr2:210354724-210364724	chr2:210524724-210534724	170000	Hippocampus
rs35467107	SAS	0.886762	Within loop	chr2:210414724-210424724	chr2:210514724-210524724	100000	Adrenal
rs35467107	SAS	0.886762	Within loop	chr2:210414724-210424724	chr2:210564724-210574724	150000	SKMEL5
rs35467107	SAS	0.886762	Within loop	chr2:210354724-210364724	chr2:210524724-210534724	170000	H1-NPC
rs55703768	EUR	0.81086	Within loop	chr2:210354724-210364724	chr2:210524724-210534724	170000	Hippocampus
rs55703768	EUR	0.81086	Within loop	chr2:210274724-210284724	chr2:210474724-210484724	200000	Cortex_DLPFC
rs55703768	EUR	0.81086	Within loop	chr2:210364724-210374724	chr2:210484724-210494724	120000	Epidermal_Keratinocyte_day3
rs55703768	EUR	0.81086	Within loop	chr2:210284724-210294724	chr2:210414724-210424724	130000	Epidermal_Keratinocyte_day3
rs55703768	EUR	0.81086	Within loop	chr2:210284724-210294724	chr2:210414724-210424724	130000	HCT116-untreated
rs55703768	EUR	0.81086	Within loop	chr2:210294724-210304724	chr2:210414724-210424724	120000	NHEK	Skin
rs55703768	EUR	0.81086	Within loop	chr2:210334724-210344724	chr2:210414724-210424724	80000	NHEK	Skin
rs55703768	EUR	0.81086	Within loop	chr2:210284724-210294724	chr2:210424724-210434724	140000	KBM7
rs55703768	EUR	0.81086	Within loop	chr2:210284724-210294724	chr2:210424724-210434724	140000	IMR90	Lung
rs55703768	EUR	0.81086	Within loop	chr2:210284724-210294724	chr2:210414724-210424724	130000	HMEC	Breast
rs55703768	EUR	0.81086	Within loop	chr2:210290000-210300000	chr2:210420000-210430000	130000	GM12878	Blood
rs55703768	EUR	0.81086	Within loop	chr2:210284724-210294724	chr2:210414724-210424724	130000	THP1_PMA
rs55703768	EUR	0.81086	Within loop	chr2:210284724-210294724	chr2:210414724-210424724	130000	THP1
rs55703768	EUR	0.81086	Within loop	chr2:210264724-210274724	chr2:210444724-210454724	180000	VentricleLeft
rs55703768	EUR	0.81086	Within loop	chr2:210284724-210294724	chr2:210414724-210424724	130000	Aorta
rs55703768	EUR	0.81086	Within loop	chr2:210294724-210304724	chr2:210424724-210434724	130000	HAP1_SCC4_KO
rs55703768	EUR	0.81086	Within loop	chr2:210264724-210274724	chr2:210414724-210424724	150000	HAP1
rs55703768	EUR	0.81086	Within loop	chr2:210324724-210334724	chr2:210414724-210424724	90000	HAP1
rs55703768	EUR	0.81086	Within loop	chr2:210284724-210294724	chr2:210434724-210444724	150000	HAP1_DKO
rs55703768	EUR	0.81086	Within loop	chr2:210234724-210244724	chr2:210414724-210424724	180000	RPMI7951
rs55703768	EUR	0.81086	Within loop	chr2:210284724-210294724	chr2:210414724-210424724	130000	HepG2	Liver
rs55703768	EUR	0.81086	Within loop	chr2:210294724-210304724	chr2:210414724-210424724	120000	Caki2
rs55703768	EUR	0.81086	Within loop	chr2:210354724-210364724	chr2:210524724-210534724	170000	H1-NPC
rs56164239	EAS	0.963127	Within loop	chr2:210394724-210404724	chr2:210484724-210494724	90000	Ventricle_Right
rs56164239	EAS	0.963127	Within loop	chr2:210354724-210364724	chr2:210524724-210534724	170000	Hippocampus
rs56164239	EAS	0.963127	Within loop	chr2:210274724-210284724	chr2:210474724-210484724	200000	Cortex_DLPFC
rs56164239	EAS	0.963127	Within loop	chr2:210414724-210424724	chr2:210514724-210524724	100000	Adrenal
rs56164239	EAS	0.963127	Within loop	chr2:210364724-210374724	chr2:210484724-210494724	120000	Epidermal_Keratinocyte_day3
rs56164239	EAS	0.963127	Within loop	chr2:210284724-210294724	chr2:210414724-210424724	130000	Epidermal_Keratinocyte_day3
rs56164239	EAS	0.963127	Within loop	chr2:210284724-210294724	chr2:210414724-210424724	130000	HCT116-untreated
rs56164239	EAS	0.963127	Within loop	chr2:210294724-210304724	chr2:210414724-210424724	120000	NHEK	Skin
rs56164239	EAS	0.963127	Within loop	chr2:210334724-210344724	chr2:210414724-210424724	80000	NHEK	Skin
rs56164239	EAS	0.963127	Within loop	chr2:210284724-210294724	chr2:210424724-210434724	140000	KBM7
rs56164239	EAS	0.963127	Within loop	chr2:210284724-210294724	chr2:210424724-210434724	140000	IMR90	Lung
rs56164239	EAS	0.963127	Within loop	chr2:210284724-210294724	chr2:210414724-210424724	130000	HMEC	Breast
rs56164239	EAS	0.963127	Within loop	chr2:210290000-210300000	chr2:210420000-210430000	130000	GM12878	Blood
rs56164239	EAS	0.963127	Within loop	chr2:210284724-210294724	chr2:210414724-210424724	130000	THP1_PMA
rs56164239	EAS	0.963127	Within loop	chr2:210284724-210294724	chr2:210414724-210424724	130000	THP1
rs56164239	EAS	0.963127	Within loop	chr2:210264724-210274724	chr2:210444724-210454724	180000	VentricleLeft
rs56164239	EAS	0.963127	Within loop	chr2:210284724-210294724	chr2:210414724-210424724	130000	Aorta
rs56164239	EAS	0.963127	Within loop	chr2:210294724-210304724	chr2:210424724-210434724	130000	HAP1_SCC4_KO
rs56164239	EAS	0.963127	Within loop	chr2:210264724-210274724	chr2:210414724-210424724	150000	HAP1
rs56164239	EAS	0.963127	Within loop	chr2:210324724-210334724	chr2:210414724-210424724	90000	HAP1
rs56164239	EAS	0.963127	Within loop	chr2:210284724-210294724	chr2:210434724-210444724	150000	HAP1_DKO
rs56164239	EAS	0.963127	Within loop	chr2:210414724-210424724	chr2:210564724-210574724	150000	SKMEL5
rs56164239	EAS	0.963127	Within loop	chr2:210234724-210244724	chr2:210414724-210424724	180000	RPMI7951
rs56164239	EAS	0.963127	Within loop	chr2:210284724-210294724	chr2:210414724-210424724	130000	HepG2	Liver
rs56164239	EAS	0.963127	Within loop	chr2:210294724-210304724	chr2:210414724-210424724	120000	Caki2
rs56164239	EAS	0.963127	Within loop	chr2:210354724-210364724	chr2:210524724-210534724	170000	H1-NPC
rs56164239	EUR	0.867093	Within loop	chr2:210394724-210404724	chr2:210484724-210494724	90000	Ventricle_Right
rs56164239	EUR	0.867093	Within loop	chr2:210354724-210364724	chr2:210524724-210534724	170000	Hippocampus
rs56164239	EUR	0.867093	Within loop	chr2:210274724-210284724	chr2:210474724-210484724	200000	Cortex_DLPFC
rs56164239	EUR	0.867093	Within loop	chr2:210414724-210424724	chr2:210514724-210524724	100000	Adrenal
rs56164239	EUR	0.867093	Within loop	chr2:210364724-210374724	chr2:210484724-210494724	120000	Epidermal_Keratinocyte_day3
rs56164239	EUR	0.867093	Within loop	chr2:210284724-210294724	chr2:210414724-210424724	130000	Epidermal_Keratinocyte_day3
rs56164239	EUR	0.867093	Within loop	chr2:210284724-210294724	chr2:210414724-210424724	130000	HCT116-untreated
rs56164239	EUR	0.867093	Within loop	chr2:210294724-210304724	chr2:210414724-210424724	120000	NHEK	Skin
rs56164239	EUR	0.867093	Within loop	chr2:210334724-210344724	chr2:210414724-210424724	80000	NHEK	Skin
rs56164239	EUR	0.867093	Within loop	chr2:210284724-210294724	chr2:210424724-210434724	140000	KBM7
rs56164239	EUR	0.867093	Within loop	chr2:210284724-210294724	chr2:210424724-210434724	140000	IMR90	Lung
rs56164239	EUR	0.867093	Within loop	chr2:210284724-210294724	chr2:210414724-210424724	130000	HMEC	Breast
rs56164239	EUR	0.867093	Within loop	chr2:210290000-210300000	chr2:210420000-210430000	130000	GM12878	Blood
rs56164239	EUR	0.867093	Within loop	chr2:210284724-210294724	chr2:210414724-210424724	130000	THP1_PMA
rs56164239	EUR	0.867093	Within loop	chr2:210284724-210294724	chr2:210414724-210424724	130000	THP1
rs56164239	EUR	0.867093	Within loop	chr2:210264724-210274724	chr2:210444724-210454724	180000	VentricleLeft
rs56164239	EUR	0.867093	Within loop	chr2:210284724-210294724	chr2:210414724-210424724	130000	Aorta
rs56164239	EUR	0.867093	Within loop	chr2:210294724-210304724	chr2:210424724-210434724	130000	HAP1_SCC4_KO
rs56164239	EUR	0.867093	Within loop	chr2:210264724-210274724	chr2:210414724-210424724	150000	HAP1
rs56164239	EUR	0.867093	Within loop	chr2:210324724-210334724	chr2:210414724-210424724	90000	HAP1
rs56164239	EUR	0.867093	Within loop	chr2:210284724-210294724	chr2:210434724-210444724	150000	HAP1_DKO
rs56164239	EUR	0.867093	Within loop	chr2:210414724-210424724	chr2:210564724-210574724	150000	SKMEL5
rs56164239	EUR	0.867093	Within loop	chr2:210234724-210244724	chr2:210414724-210424724	180000	RPMI7951
rs56164239	EUR	0.867093	Within loop	chr2:210284724-210294724	chr2:210414724-210424724	130000	HepG2	Liver
rs56164239	EUR	0.867093	Within loop	chr2:210294724-210304724	chr2:210414724-210424724	120000	Caki2
rs56164239	EUR	0.867093	Within loop	chr2:210354724-210364724	chr2:210524724-210534724	170000	H1-NPC
rs56677957	EAS	0.932423	Within loop	chr2:210394724-210404724	chr2:210484724-210494724	90000	Ventricle_Right
rs56677957	EAS	0.932423	Within loop	chr2:210354724-210364724	chr2:210524724-210534724	170000	Hippocampus
rs56677957	EAS	0.932423	Within loop	chr2:210274724-210284724	chr2:210474724-210484724	200000	Cortex_DLPFC
rs56677957	EAS	0.932423	Within loop	chr2:210414724-210424724	chr2:210514724-210524724	100000	Adrenal
rs56677957	EAS	0.932423	Within loop	chr2:210364724-210374724	chr2:210484724-210494724	120000	Epidermal_Keratinocyte_day3
rs56677957	EAS	0.932423	Within loop	chr2:210284724-210294724	chr2:210424724-210434724	140000	KBM7
rs56677957	EAS	0.932423	Within loop	chr2:210284724-210294724	chr2:210424724-210434724	140000	IMR90	Lung
rs56677957	EAS	0.932423	Within loop	chr2:210264724-210274724	chr2:210444724-210454724	180000	VentricleLeft
rs56677957	EAS	0.932423	Within loop	chr2:210294724-210304724	chr2:210424724-210434724	130000	HAP1_SCC4_KO
rs56677957	EAS	0.932423	Within loop	chr2:210284724-210294724	chr2:210434724-210444724	150000	HAP1_DKO
rs56677957	EAS	0.932423	Within loop	chr2:210414724-210424724	chr2:210564724-210574724	150000	SKMEL5
rs56677957	EAS	0.932423	Within loop	chr2:210354724-210364724	chr2:210524724-210534724	170000	H1-NPC
rs56677957	EUR	0.857897	Within loop	chr2:210394724-210404724	chr2:210484724-210494724	90000	Ventricle_Right
rs56677957	EUR	0.857897	Within loop	chr2:210354724-210364724	chr2:210524724-210534724	170000	Hippocampus
rs56677957	EUR	0.857897	Within loop	chr2:210274724-210284724	chr2:210474724-210484724	200000	Cortex_DLPFC
rs56677957	EUR	0.857897	Within loop	chr2:210414724-210424724	chr2:210514724-210524724	100000	Adrenal
rs56677957	EUR	0.857897	Within loop	chr2:210364724-210374724	chr2:210484724-210494724	120000	Epidermal_Keratinocyte_day3
rs56677957	EUR	0.857897	Within loop	chr2:210284724-210294724	chr2:210424724-210434724	140000	KBM7
rs56677957	EUR	0.857897	Within loop	chr2:210284724-210294724	chr2:210424724-210434724	140000	IMR90	Lung
rs56677957	EUR	0.857897	Within loop	chr2:210264724-210274724	chr2:210444724-210454724	180000	VentricleLeft
rs56677957	EUR	0.857897	Within loop	chr2:210294724-210304724	chr2:210424724-210434724	130000	HAP1_SCC4_KO
rs56677957	EUR	0.857897	Within loop	chr2:210284724-210294724	chr2:210434724-210444724	150000	HAP1_DKO
rs56677957	EUR	0.857897	Within loop	chr2:210414724-210424724	chr2:210564724-210574724	150000	SKMEL5
rs56677957	EUR	0.857897	Within loop	chr2:210354724-210364724	chr2:210524724-210534724	170000	H1-NPC
rs56853570	EAS	0.802711	Within loop	chr2:210354724-210364724	chr2:210524724-210534724	170000	Hippocampus
rs56853570	EAS	0.802711	Within loop	chr2:210414724-210424724	chr2:210514724-210524724	100000	Adrenal
rs56853570	EAS	0.802711	Within loop	chr2:210414724-210424724	chr2:210564724-210574724	150000	SKMEL5
rs56853570	EAS	0.802711	Within loop	chr2:210354724-210364724	chr2:210524724-210534724	170000	H1-NPC
rs57114516	EAS	0.824781	Within loop	chr2:210354724-210364724	chr2:210524724-210534724	170000	Hippocampus
rs57114516	EAS	0.824781	Within loop	chr2:210274724-210284724	chr2:210474724-210484724	200000	Cortex_DLPFC
rs57114516	EAS	0.824781	Within loop	chr2:210364724-210374724	chr2:210484724-210494724	120000	Epidermal_Keratinocyte_day3
rs57114516	EAS	0.824781	Within loop	chr2:210284724-210294724	chr2:210414724-210424724	130000	Epidermal_Keratinocyte_day3
rs57114516	EAS	0.824781	Within loop	chr2:210284724-210294724	chr2:210414724-210424724	130000	HCT116-untreated
rs57114516	EAS	0.824781	Within loop	chr2:210294724-210304724	chr2:210414724-210424724	120000	NHEK	Skin
rs57114516	EAS	0.824781	Within loop	chr2:210334724-210344724	chr2:210414724-210424724	80000	NHEK	Skin
rs57114516	EAS	0.824781	Within loop	chr2:210284724-210294724	chr2:210424724-210434724	140000	KBM7
rs57114516	EAS	0.824781	Within loop	chr2:210284724-210294724	chr2:210424724-210434724	140000	IMR90	Lung
rs57114516	EAS	0.824781	Within loop	chr2:210284724-210294724	chr2:210414724-210424724	130000	HMEC	Breast
rs57114516	EAS	0.824781	Within loop	chr2:210290000-210300000	chr2:210420000-210430000	130000	GM12878	Blood
rs57114516	EAS	0.824781	Within loop	chr2:210284724-210294724	chr2:210414724-210424724	130000	THP1_PMA
rs57114516	EAS	0.824781	Within loop	chr2:210284724-210294724	chr2:210414724-210424724	130000	THP1
rs57114516	EAS	0.824781	Within loop	chr2:210264724-210274724	chr2:210444724-210454724	180000	VentricleLeft
rs57114516	EAS	0.824781	Within loop	chr2:210284724-210294724	chr2:210414724-210424724	130000	Aorta
rs57114516	EAS	0.824781	Within loop	chr2:210294724-210304724	chr2:210424724-210434724	130000	HAP1_SCC4_KO
rs57114516	EAS	0.824781	Within loop	chr2:210264724-210274724	chr2:210414724-210424724	150000	HAP1
rs57114516	EAS	0.824781	Within loop	chr2:210324724-210334724	chr2:210414724-210424724	90000	HAP1
rs57114516	EAS	0.824781	Within loop	chr2:210284724-210294724	chr2:210434724-210444724	150000	HAP1_DKO
rs57114516	EAS	0.824781	Within loop	chr2:210234724-210244724	chr2:210414724-210424724	180000	RPMI7951
rs57114516	EAS	0.824781	Within loop	chr2:210284724-210294724	chr2:210414724-210424724	130000	HepG2	Liver
rs57114516	EAS	0.824781	Within loop	chr2:210294724-210304724	chr2:210414724-210424724	120000	Caki2
rs57114516	EAS	0.824781	Within loop	chr2:210354724-210364724	chr2:210524724-210534724	170000	H1-NPC
rs57383822	EAS	0.813592	Within loop	chr2:210354724-210364724	chr2:210524724-210534724	170000	Hippocampus
rs57383822	EAS	0.813592	Within loop	chr2:210274724-210284724	chr2:210474724-210484724	200000	Cortex_DLPFC
rs57383822	EAS	0.813592	Within loop	chr2:210364724-210374724	chr2:210484724-210494724	120000	Epidermal_Keratinocyte_day3
rs57383822	EAS	0.813592	Within loop	chr2:210284724-210294724	chr2:210414724-210424724	130000	Epidermal_Keratinocyte_day3
rs57383822	EAS	0.813592	Within loop	chr2:210284724-210294724	chr2:210414724-210424724	130000	HCT116-untreated
rs57383822	EAS	0.813592	Within loop	chr2:210294724-210304724	chr2:210414724-210424724	120000	NHEK	Skin
rs57383822	EAS	0.813592	Within loop	chr2:210334724-210344724	chr2:210414724-210424724	80000	NHEK	Skin
rs57383822	EAS	0.813592	Within loop	chr2:210284724-210294724	chr2:210424724-210434724	140000	KBM7
rs57383822	EAS	0.813592	Within loop	chr2:210284724-210294724	chr2:210424724-210434724	140000	IMR90	Lung
rs57383822	EAS	0.813592	Within loop	chr2:210284724-210294724	chr2:210414724-210424724	130000	HMEC	Breast
rs57383822	EAS	0.813592	Within loop	chr2:210290000-210300000	chr2:210420000-210430000	130000	GM12878	Blood
rs57383822	EAS	0.813592	Within loop	chr2:210284724-210294724	chr2:210414724-210424724	130000	THP1_PMA
rs57383822	EAS	0.813592	Within loop	chr2:210284724-210294724	chr2:210414724-210424724	130000	THP1
rs57383822	EAS	0.813592	Within loop	chr2:210264724-210274724	chr2:210444724-210454724	180000	VentricleLeft
rs57383822	EAS	0.813592	Within loop	chr2:210284724-210294724	chr2:210414724-210424724	130000	Aorta
rs57383822	EAS	0.813592	Within loop	chr2:210294724-210304724	chr2:210424724-210434724	130000	HAP1_SCC4_KO
rs57383822	EAS	0.813592	Within loop	chr2:210264724-210274724	chr2:210414724-210424724	150000	HAP1
rs57383822	EAS	0.813592	Within loop	chr2:210324724-210334724	chr2:210414724-210424724	90000	HAP1
rs57383822	EAS	0.813592	Within loop	chr2:210284724-210294724	chr2:210434724-210444724	150000	HAP1_DKO
rs57383822	EAS	0.813592	Within loop	chr2:210234724-210244724	chr2:210414724-210424724	180000	RPMI7951
rs57383822	EAS	0.813592	Within loop	chr2:210284724-210294724	chr2:210414724-210424724	130000	HepG2	Liver
rs57383822	EAS	0.813592	Within loop	chr2:210294724-210304724	chr2:210414724-210424724	120000	Caki2
rs57383822	EAS	0.813592	Within loop	chr2:210354724-210364724	chr2:210524724-210534724	170000	H1-NPC
rs57781584	EAS	0.802711	Within loop	chr2:210394724-210404724	chr2:210484724-210494724	90000	Ventricle_Right
rs57781584	EAS	0.802711	Within loop	chr2:210354724-210364724	chr2:210524724-210534724	170000	Hippocampus
rs57781584	EAS	0.802711	Within loop	chr2:210274724-210284724	chr2:210474724-210484724	200000	Cortex_DLPFC
rs57781584	EAS	0.802711	Within loop	chr2:210414724-210424724	chr2:210514724-210524724	100000	Adrenal
rs57781584	EAS	0.802711	Within loop	chr2:210364724-210374724	chr2:210484724-210494724	120000	Epidermal_Keratinocyte_day3
rs57781584	EAS	0.802711	Within loop	chr2:210264724-210274724	chr2:210444724-210454724	180000	VentricleLeft
rs57781584	EAS	0.802711	Within loop	chr2:210414724-210424724	chr2:210564724-210574724	150000	SKMEL5
rs57781584	EAS	0.802711	Within loop	chr2:210354724-210364724	chr2:210524724-210534724	170000	H1-NPC
rs59883519	EAS	0.855782	Within loop	chr2:210394724-210404724	chr2:210484724-210494724	90000	Ventricle_Right
rs59883519	EAS	0.855782	Within loop	chr2:210354724-210364724	chr2:210524724-210534724	170000	Hippocampus
rs59883519	EAS	0.855782	Within loop	chr2:210274724-210284724	chr2:210474724-210484724	200000	Cortex_DLPFC
rs59883519	EAS	0.855782	Within loop	chr2:210364724-210374724	chr2:210484724-210494724	120000	Epidermal_Keratinocyte_day3
rs59883519	EAS	0.855782	Within loop	chr2:210284724-210294724	chr2:210414724-210424724	130000	Epidermal_Keratinocyte_day3
rs59883519	EAS	0.855782	Within loop	chr2:210284724-210294724	chr2:210414724-210424724	130000	HCT116-untreated
rs59883519	EAS	0.855782	Within loop	chr2:210294724-210304724	chr2:210414724-210424724	120000	NHEK	Skin
rs59883519	EAS	0.855782	Within loop	chr2:210334724-210344724	chr2:210414724-210424724	80000	NHEK	Skin
rs59883519	EAS	0.855782	Within loop	chr2:210284724-210294724	chr2:210424724-210434724	140000	KBM7
rs59883519	EAS	0.855782	Within loop	chr2:210284724-210294724	chr2:210424724-210434724	140000	IMR90	Lung
rs59883519	EAS	0.855782	Within loop	chr2:210284724-210294724	chr2:210414724-210424724	130000	HMEC	Breast
rs59883519	EAS	0.855782	Within loop	chr2:210290000-210300000	chr2:210420000-210430000	130000	GM12878	Blood
rs59883519	EAS	0.855782	Within loop	chr2:210284724-210294724	chr2:210414724-210424724	130000	THP1_PMA
rs59883519	EAS	0.855782	Within loop	chr2:210284724-210294724	chr2:210414724-210424724	130000	THP1
rs59883519	EAS	0.855782	Within loop	chr2:210264724-210274724	chr2:210444724-210454724	180000	VentricleLeft
rs59883519	EAS	0.855782	Within loop	chr2:210284724-210294724	chr2:210414724-210424724	130000	Aorta
rs59883519	EAS	0.855782	Within loop	chr2:210294724-210304724	chr2:210424724-210434724	130000	HAP1_SCC4_KO
rs59883519	EAS	0.855782	Within loop	chr2:210264724-210274724	chr2:210414724-210424724	150000	HAP1
rs59883519	EAS	0.855782	Within loop	chr2:210324724-210334724	chr2:210414724-210424724	90000	HAP1
rs59883519	EAS	0.855782	Within loop	chr2:210284724-210294724	chr2:210434724-210444724	150000	HAP1_DKO
rs59883519	EAS	0.855782	Within loop	chr2:210234724-210244724	chr2:210414724-210424724	180000	RPMI7951
rs59883519	EAS	0.855782	Within loop	chr2:210284724-210294724	chr2:210414724-210424724	130000	HepG2	Liver
rs59883519	EAS	0.855782	Within loop	chr2:210294724-210304724	chr2:210414724-210424724	120000	Caki2
rs59883519	EAS	0.855782	Within loop	chr2:210354724-210364724	chr2:210524724-210534724	170000	H1-NPC
rs60120123	EUR	0.818483	Within loop	chr2:210354724-210364724	chr2:210524724-210534724	170000	Hippocampus
rs60120123	EUR	0.818483	Within loop	chr2:210274724-210284724	chr2:210474724-210484724	200000	Cortex_DLPFC
rs60120123	EUR	0.818483	Within loop	chr2:210364724-210374724	chr2:210484724-210494724	120000	Epidermal_Keratinocyte_day3
rs60120123	EUR	0.818483	Within loop	chr2:210284724-210294724	chr2:210414724-210424724	130000	Epidermal_Keratinocyte_day3
rs60120123	EUR	0.818483	Within loop	chr2:210284724-210294724	chr2:210414724-210424724	130000	HCT116-untreated
rs60120123	EUR	0.818483	Within loop	chr2:210294724-210304724	chr2:210414724-210424724	120000	NHEK	Skin
rs60120123	EUR	0.818483	Within loop	chr2:210334724-210344724	chr2:210414724-210424724	80000	NHEK	Skin
rs60120123	EUR	0.818483	Within loop	chr2:210284724-210294724	chr2:210424724-210434724	140000	KBM7
rs60120123	EUR	0.818483	Within loop	chr2:210284724-210294724	chr2:210424724-210434724	140000	IMR90	Lung
rs60120123	EUR	0.818483	Within loop	chr2:210284724-210294724	chr2:210414724-210424724	130000	HMEC	Breast
rs60120123	EUR	0.818483	Within loop	chr2:210290000-210300000	chr2:210420000-210430000	130000	GM12878	Blood
rs60120123	EUR	0.818483	Within loop	chr2:210284724-210294724	chr2:210414724-210424724	130000	THP1_PMA
rs60120123	EUR	0.818483	Within loop	chr2:210284724-210294724	chr2:210414724-210424724	130000	THP1
rs60120123	EUR	0.818483	Within loop	chr2:210264724-210274724	chr2:210444724-210454724	180000	VentricleLeft
rs60120123	EUR	0.818483	Within loop	chr2:210284724-210294724	chr2:210414724-210424724	130000	Aorta
rs60120123	EUR	0.818483	Within loop	chr2:210294724-210304724	chr2:210424724-210434724	130000	HAP1_SCC4_KO
rs60120123	EUR	0.818483	Within loop	chr2:210264724-210274724	chr2:210414724-210424724	150000	HAP1
rs60120123	EUR	0.818483	Within loop	chr2:210324724-210334724	chr2:210414724-210424724	90000	HAP1
rs60120123	EUR	0.818483	Within loop	chr2:210284724-210294724	chr2:210434724-210444724	150000	HAP1_DKO
rs60120123	EUR	0.818483	Within loop	chr2:210234724-210244724	chr2:210414724-210424724	180000	RPMI7951
rs60120123	EUR	0.818483	Within loop	chr2:210284724-210294724	chr2:210414724-210424724	130000	HepG2	Liver
rs60120123	EUR	0.818483	Within loop	chr2:210294724-210304724	chr2:210414724-210424724	120000	Caki2
rs60120123	EUR	0.818483	Within loop	chr2:210354724-210364724	chr2:210524724-210534724	170000	H1-NPC
rs60497472	EAS	0.802711	Within loop	chr2:210394724-210404724	chr2:210484724-210494724	90000	Ventricle_Right
rs60497472	EAS	0.802711	Within loop	chr2:210354724-210364724	chr2:210524724-210534724	170000	Hippocampus
rs60497472	EAS	0.802711	Within loop	chr2:210274724-210284724	chr2:210474724-210484724	200000	Cortex_DLPFC
rs60497472	EAS	0.802711	Within loop	chr2:210414724-210424724	chr2:210514724-210524724	100000	Adrenal
rs60497472	EAS	0.802711	Within loop	chr2:210364724-210374724	chr2:210484724-210494724	120000	Epidermal_Keratinocyte_day3
rs60497472	EAS	0.802711	Within loop	chr2:210264724-210274724	chr2:210444724-210454724	180000	VentricleLeft
rs60497472	EAS	0.802711	Within loop	chr2:210414724-210424724	chr2:210564724-210574724	150000	SKMEL5
rs60497472	EAS	0.802711	Within loop	chr2:210354724-210364724	chr2:210524724-210534724	170000	H1-NPC
rs6722585	EAS	0.843544	Within loop	chr2:210394724-210404724	chr2:210484724-210494724	90000	Ventricle_Right
rs6722585	EAS	0.843544	Within loop	chr2:210354724-210364724	chr2:210524724-210534724	170000	Hippocampus
rs6722585	EAS	0.843544	Within loop	chr2:210274724-210284724	chr2:210474724-210484724	200000	Cortex_DLPFC
rs6722585	EAS	0.843544	Within loop	chr2:210364724-210374724	chr2:210484724-210494724	120000	Epidermal_Keratinocyte_day3
rs6722585	EAS	0.843544	Within loop	chr2:210284724-210294724	chr2:210414724-210424724	130000	Epidermal_Keratinocyte_day3
rs6722585	EAS	0.843544	Within loop	chr2:210284724-210294724	chr2:210414724-210424724	130000	HCT116-untreated
rs6722585	EAS	0.843544	Within loop	chr2:210294724-210304724	chr2:210414724-210424724	120000	NHEK	Skin
rs6722585	EAS	0.843544	Within loop	chr2:210334724-210344724	chr2:210414724-210424724	80000	NHEK	Skin
rs6722585	EAS	0.843544	Within loop	chr2:210284724-210294724	chr2:210424724-210434724	140000	KBM7
rs6722585	EAS	0.843544	Within loop	chr2:210284724-210294724	chr2:210424724-210434724	140000	IMR90	Lung
rs6722585	EAS	0.843544	Within loop	chr2:210284724-210294724	chr2:210414724-210424724	130000	HMEC	Breast
rs6722585	EAS	0.843544	Within loop	chr2:210290000-210300000	chr2:210420000-210430000	130000	GM12878	Blood
rs6722585	EAS	0.843544	Within loop	chr2:210284724-210294724	chr2:210414724-210424724	130000	THP1_PMA
rs6722585	EAS	0.843544	Within loop	chr2:210284724-210294724	chr2:210414724-210424724	130000	THP1
rs6722585	EAS	0.843544	Within loop	chr2:210264724-210274724	chr2:210444724-210454724	180000	VentricleLeft
rs6722585	EAS	0.843544	Within loop	chr2:210284724-210294724	chr2:210414724-210424724	130000	Aorta
rs6722585	EAS	0.843544	Within loop	chr2:210294724-210304724	chr2:210424724-210434724	130000	HAP1_SCC4_KO
rs6722585	EAS	0.843544	Within loop	chr2:210264724-210274724	chr2:210414724-210424724	150000	HAP1
rs6722585	EAS	0.843544	Within loop	chr2:210324724-210334724	chr2:210414724-210424724	90000	HAP1
rs6722585	EAS	0.843544	Within loop	chr2:210284724-210294724	chr2:210434724-210444724	150000	HAP1_DKO
rs6722585	EAS	0.843544	Within loop	chr2:210234724-210244724	chr2:210414724-210424724	180000	RPMI7951
rs6722585	EAS	0.843544	Within loop	chr2:210284724-210294724	chr2:210414724-210424724	130000	HepG2	Liver
rs6722585	EAS	0.843544	Within loop	chr2:210294724-210304724	chr2:210414724-210424724	120000	Caki2
rs6722585	EAS	0.843544	Within loop	chr2:210354724-210364724	chr2:210524724-210534724	170000	H1-NPC
rs6726061	AMR	0.910535	Within loop	chr2:210394724-210404724	chr2:210484724-210494724	90000	Ventricle_Right
rs6726061	AMR	0.910535	Within loop	chr2:210354724-210364724	chr2:210524724-210534724	170000	Hippocampus
rs6726061	AMR	0.910535	Within loop	chr2:210274724-210284724	chr2:210474724-210484724	200000	Cortex_DLPFC
rs6726061	AMR	0.910535	Within loop	chr2:210414724-210424724	chr2:210514724-210524724	100000	Adrenal
rs6726061	AMR	0.910535	Within loop	chr2:210364724-210374724	chr2:210484724-210494724	120000	Epidermal_Keratinocyte_day3
rs6726061	AMR	0.910535	Within loop	chr2:210264724-210274724	chr2:210444724-210454724	180000	VentricleLeft
rs6726061	AMR	0.910535	Within loop	chr2:210414724-210424724	chr2:210564724-210574724	150000	SKMEL5
rs6726061	AMR	0.910535	Within loop	chr2:210354724-210364724	chr2:210524724-210534724	170000	H1-NPC
rs6726061	EAS	0.834057	Within loop	chr2:210394724-210404724	chr2:210484724-210494724	90000	Ventricle_Right
rs6726061	EAS	0.834057	Within loop	chr2:210354724-210364724	chr2:210524724-210534724	170000	Hippocampus
rs6726061	EAS	0.834057	Within loop	chr2:210274724-210284724	chr2:210474724-210484724	200000	Cortex_DLPFC
rs6726061	EAS	0.834057	Within loop	chr2:210414724-210424724	chr2:210514724-210524724	100000	Adrenal
rs6726061	EAS	0.834057	Within loop	chr2:210364724-210374724	chr2:210484724-210494724	120000	Epidermal_Keratinocyte_day3
rs6726061	EAS	0.834057	Within loop	chr2:210264724-210274724	chr2:210444724-210454724	180000	VentricleLeft
rs6726061	EAS	0.834057	Within loop	chr2:210414724-210424724	chr2:210564724-210574724	150000	SKMEL5
rs6726061	EAS	0.834057	Within loop	chr2:210354724-210364724	chr2:210524724-210534724	170000	H1-NPC
rs6726061	EUR	0.92047	Within loop	chr2:210394724-210404724	chr2:210484724-210494724	90000	Ventricle_Right
rs6726061	EUR	0.92047	Within loop	chr2:210354724-210364724	chr2:210524724-210534724	170000	Hippocampus
rs6726061	EUR	0.92047	Within loop	chr2:210274724-210284724	chr2:210474724-210484724	200000	Cortex_DLPFC
rs6726061	EUR	0.92047	Within loop	chr2:210414724-210424724	chr2:210514724-210524724	100000	Adrenal
rs6726061	EUR	0.92047	Within loop	chr2:210364724-210374724	chr2:210484724-210494724	120000	Epidermal_Keratinocyte_day3
rs6726061	EUR	0.92047	Within loop	chr2:210264724-210274724	chr2:210444724-210454724	180000	VentricleLeft
rs6726061	EUR	0.92047	Within loop	chr2:210414724-210424724	chr2:210564724-210574724	150000	SKMEL5
rs6726061	EUR	0.92047	Within loop	chr2:210354724-210364724	chr2:210524724-210534724	170000	H1-NPC
rs6726061	SAS	0.908116	Within loop	chr2:210394724-210404724	chr2:210484724-210494724	90000	Ventricle_Right
rs6726061	SAS	0.908116	Within loop	chr2:210354724-210364724	chr2:210524724-210534724	170000	Hippocampus
rs6726061	SAS	0.908116	Within loop	chr2:210274724-210284724	chr2:210474724-210484724	200000	Cortex_DLPFC
rs6726061	SAS	0.908116	Within loop	chr2:210414724-210424724	chr2:210514724-210524724	100000	Adrenal
rs6726061	SAS	0.908116	Within loop	chr2:210364724-210374724	chr2:210484724-210494724	120000	Epidermal_Keratinocyte_day3
rs6726061	SAS	0.908116	Within loop	chr2:210264724-210274724	chr2:210444724-210454724	180000	VentricleLeft
rs6726061	SAS	0.908116	Within loop	chr2:210414724-210424724	chr2:210564724-210574724	150000	SKMEL5
rs6726061	SAS	0.908116	Within loop	chr2:210354724-210364724	chr2:210524724-210534724	170000	H1-NPC
rs6726061	AFR	0.883608	Within loop	chr2:210394724-210404724	chr2:210484724-210494724	90000	Ventricle_Right
rs6726061	AFR	0.883608	Within loop	chr2:210354724-210364724	chr2:210524724-210534724	170000	Hippocampus
rs6726061	AFR	0.883608	Within loop	chr2:210274724-210284724	chr2:210474724-210484724	200000	Cortex_DLPFC
rs6726061	AFR	0.883608	Within loop	chr2:210414724-210424724	chr2:210514724-210524724	100000	Adrenal
rs6726061	AFR	0.883608	Within loop	chr2:210364724-210374724	chr2:210484724-210494724	120000	Epidermal_Keratinocyte_day3
rs6726061	AFR	0.883608	Within loop	chr2:210264724-210274724	chr2:210444724-210454724	180000	VentricleLeft
rs6726061	AFR	0.883608	Within loop	chr2:210414724-210424724	chr2:210564724-210574724	150000	SKMEL5
rs6726061	AFR	0.883608	Within loop	chr2:210354724-210364724	chr2:210524724-210534724	170000	H1-NPC
rs6733319	EAS	0.828743	Within loop	chr2:210394724-210404724	chr2:210484724-210494724	90000	Ventricle_Right
rs6733319	EAS	0.828743	Within loop	chr2:210354724-210364724	chr2:210524724-210534724	170000	Hippocampus
rs6733319	EAS	0.828743	Within loop	chr2:210274724-210284724	chr2:210474724-210484724	200000	Cortex_DLPFC
rs6733319	EAS	0.828743	Within loop	chr2:210414724-210424724	chr2:210514724-210524724	100000	Adrenal
rs6733319	EAS	0.828743	Within loop	chr2:210364724-210374724	chr2:210484724-210494724	120000	Epidermal_Keratinocyte_day3
rs6733319	EAS	0.828743	Within loop	chr2:210414724-210424724	chr2:210564724-210574724	150000	SKMEL5
rs6733319	EAS	0.828743	Within loop	chr2:210354724-210364724	chr2:210524724-210534724	170000	H1-NPC
rs6733319	SAS	0.821022	Within loop	chr2:210394724-210404724	chr2:210484724-210494724	90000	Ventricle_Right
rs6733319	SAS	0.821022	Within loop	chr2:210354724-210364724	chr2:210524724-210534724	170000	Hippocampus
rs6733319	SAS	0.821022	Within loop	chr2:210274724-210284724	chr2:210474724-210484724	200000	Cortex_DLPFC
rs6733319	SAS	0.821022	Within loop	chr2:210414724-210424724	chr2:210514724-210524724	100000	Adrenal
rs6733319	SAS	0.821022	Within loop	chr2:210364724-210374724	chr2:210484724-210494724	120000	Epidermal_Keratinocyte_day3
rs6733319	SAS	0.821022	Within loop	chr2:210414724-210424724	chr2:210564724-210574724	150000	SKMEL5
rs6733319	SAS	0.821022	Within loop	chr2:210354724-210364724	chr2:210524724-210534724	170000	H1-NPC
rs6752348	EAS	0.813592	Within loop	chr2:210394724-210404724	chr2:210484724-210494724	90000	Ventricle_Right
rs6752348	EAS	0.813592	Within loop	chr2:210354724-210364724	chr2:210524724-210534724	170000	Hippocampus
rs6752348	EAS	0.813592	Within loop	chr2:210274724-210284724	chr2:210474724-210484724	200000	Cortex_DLPFC
rs6752348	EAS	0.813592	Within loop	chr2:210364724-210374724	chr2:210484724-210494724	120000	Epidermal_Keratinocyte_day3
rs6752348	EAS	0.813592	Within loop	chr2:210284724-210294724	chr2:210414724-210424724	130000	Epidermal_Keratinocyte_day3
rs6752348	EAS	0.813592	Within loop	chr2:210284724-210294724	chr2:210414724-210424724	130000	HCT116-untreated
rs6752348	EAS	0.813592	Within loop	chr2:210294724-210304724	chr2:210414724-210424724	120000	NHEK	Skin
rs6752348	EAS	0.813592	Within loop	chr2:210334724-210344724	chr2:210414724-210424724	80000	NHEK	Skin
rs6752348	EAS	0.813592	Within loop	chr2:210284724-210294724	chr2:210424724-210434724	140000	KBM7
rs6752348	EAS	0.813592	Within loop	chr2:210284724-210294724	chr2:210424724-210434724	140000	IMR90	Lung
rs6752348	EAS	0.813592	Within loop	chr2:210284724-210294724	chr2:210414724-210424724	130000	HMEC	Breast
rs6752348	EAS	0.813592	Within loop	chr2:210290000-210300000	chr2:210420000-210430000	130000	GM12878	Blood
rs6752348	EAS	0.813592	Within loop	chr2:210284724-210294724	chr2:210414724-210424724	130000	THP1_PMA
rs6752348	EAS	0.813592	Within loop	chr2:210284724-210294724	chr2:210414724-210424724	130000	THP1
rs6752348	EAS	0.813592	Within loop	chr2:210264724-210274724	chr2:210444724-210454724	180000	VentricleLeft
rs6752348	EAS	0.813592	Within loop	chr2:210284724-210294724	chr2:210414724-210424724	130000	Aorta
rs6752348	EAS	0.813592	Within loop	chr2:210294724-210304724	chr2:210424724-210434724	130000	HAP1_SCC4_KO
rs6752348	EAS	0.813592	Within loop	chr2:210264724-210274724	chr2:210414724-210424724	150000	HAP1
rs6752348	EAS	0.813592	Within loop	chr2:210324724-210334724	chr2:210414724-210424724	90000	HAP1
rs6752348	EAS	0.813592	Within loop	chr2:210284724-210294724	chr2:210434724-210444724	150000	HAP1_DKO
rs6752348	EAS	0.813592	Within loop	chr2:210234724-210244724	chr2:210414724-210424724	180000	RPMI7951
rs6752348	EAS	0.813592	Within loop	chr2:210284724-210294724	chr2:210414724-210424724	130000	HepG2	Liver
rs6752348	EAS	0.813592	Within loop	chr2:210294724-210304724	chr2:210414724-210424724	120000	Caki2
rs6752348	EAS	0.813592	Within loop	chr2:210354724-210364724	chr2:210524724-210534724	170000	H1-NPC
rs73071034	EAS	0.819159	Within loop	chr2:210394724-210404724	chr2:210484724-210494724	90000	Ventricle_Right
rs73071034	EAS	0.819159	Within loop	chr2:210354724-210364724	chr2:210524724-210534724	170000	Hippocampus
rs73071034	EAS	0.819159	Within loop	chr2:210274724-210284724	chr2:210474724-210484724	200000	Cortex_DLPFC
rs73071034	EAS	0.819159	Within loop	chr2:210364724-210374724	chr2:210484724-210494724	120000	Epidermal_Keratinocyte_day3
rs73071034	EAS	0.819159	Within loop	chr2:210284724-210294724	chr2:210414724-210424724	130000	Epidermal_Keratinocyte_day3
rs73071034	EAS	0.819159	Within loop	chr2:210284724-210294724	chr2:210414724-210424724	130000	HCT116-untreated
rs73071034	EAS	0.819159	Within loop	chr2:210294724-210304724	chr2:210414724-210424724	120000	NHEK	Skin
rs73071034	EAS	0.819159	Within loop	chr2:210334724-210344724	chr2:210414724-210424724	80000	NHEK	Skin
rs73071034	EAS	0.819159	Within loop	chr2:210284724-210294724	chr2:210424724-210434724	140000	KBM7
rs73071034	EAS	0.819159	Within loop	chr2:210284724-210294724	chr2:210424724-210434724	140000	IMR90	Lung
rs73071034	EAS	0.819159	Within loop	chr2:210284724-210294724	chr2:210414724-210424724	130000	HMEC	Breast
rs73071034	EAS	0.819159	Within loop	chr2:210290000-210300000	chr2:210420000-210430000	130000	GM12878	Blood
rs73071034	EAS	0.819159	Within loop	chr2:210284724-210294724	chr2:210414724-210424724	130000	THP1_PMA
rs73071034	EAS	0.819159	Within loop	chr2:210284724-210294724	chr2:210414724-210424724	130000	THP1
rs73071034	EAS	0.819159	Within loop	chr2:210264724-210274724	chr2:210444724-210454724	180000	VentricleLeft
rs73071034	EAS	0.819159	Within loop	chr2:210284724-210294724	chr2:210414724-210424724	130000	Aorta
rs73071034	EAS	0.819159	Within loop	chr2:210294724-210304724	chr2:210424724-210434724	130000	HAP1_SCC4_KO
rs73071034	EAS	0.819159	Within loop	chr2:210264724-210274724	chr2:210414724-210424724	150000	HAP1
rs73071034	EAS	0.819159	Within loop	chr2:210324724-210334724	chr2:210414724-210424724	90000	HAP1
rs73071034	EAS	0.819159	Within loop	chr2:210284724-210294724	chr2:210434724-210444724	150000	HAP1_DKO
rs73071034	EAS	0.819159	Within loop	chr2:210234724-210244724	chr2:210414724-210424724	180000	RPMI7951
rs73071034	EAS	0.819159	Within loop	chr2:210284724-210294724	chr2:210414724-210424724	130000	HepG2	Liver
rs73071034	EAS	0.819159	Within loop	chr2:210294724-210304724	chr2:210414724-210424724	120000	Caki2
rs73071034	EAS	0.819159	Within loop	chr2:210354724-210364724	chr2:210524724-210534724	170000	H1-NPC
rs73071085	EAS	0.802711	Within loop	chr2:210354724-210364724	chr2:210524724-210534724	170000	Hippocampus
rs73071085	EAS	0.802711	Within loop	chr2:210414724-210424724	chr2:210514724-210524724	100000	Adrenal
rs73071085	EAS	0.802711	Within loop	chr2:210414724-210424724	chr2:210564724-210574724	150000	SKMEL5
rs73071085	EAS	0.802711	Within loop	chr2:210354724-210364724	chr2:210524724-210534724	170000	H1-NPC
rs7568260	EAS	0.843544	Within loop	chr2:210394724-210404724	chr2:210484724-210494724	90000	Ventricle_Right
rs7568260	EAS	0.843544	Within loop	chr2:210354724-210364724	chr2:210524724-210534724	170000	Hippocampus
rs7568260	EAS	0.843544	Within loop	chr2:210274724-210284724	chr2:210474724-210484724	200000	Cortex_DLPFC
rs7568260	EAS	0.843544	Within loop	chr2:210364724-210374724	chr2:210484724-210494724	120000	Epidermal_Keratinocyte_day3
rs7568260	EAS	0.843544	Within loop	chr2:210284724-210294724	chr2:210414724-210424724	130000	Epidermal_Keratinocyte_day3
rs7568260	EAS	0.843544	Within loop	chr2:210284724-210294724	chr2:210414724-210424724	130000	HCT116-untreated
rs7568260	EAS	0.843544	Within loop	chr2:210294724-210304724	chr2:210414724-210424724	120000	NHEK	Skin
rs7568260	EAS	0.843544	Within loop	chr2:210334724-210344724	chr2:210414724-210424724	80000	NHEK	Skin
rs7568260	EAS	0.843544	Within loop	chr2:210284724-210294724	chr2:210424724-210434724	140000	KBM7
rs7568260	EAS	0.843544	Within loop	chr2:210284724-210294724	chr2:210424724-210434724	140000	IMR90	Lung
rs7568260	EAS	0.843544	Within loop	chr2:210284724-210294724	chr2:210414724-210424724	130000	HMEC	Breast
rs7568260	EAS	0.843544	Within loop	chr2:210290000-210300000	chr2:210420000-210430000	130000	GM12878	Blood
rs7568260	EAS	0.843544	Within loop	chr2:210284724-210294724	chr2:210414724-210424724	130000	THP1_PMA
rs7568260	EAS	0.843544	Within loop	chr2:210284724-210294724	chr2:210414724-210424724	130000	THP1
rs7568260	EAS	0.843544	Within loop	chr2:210264724-210274724	chr2:210444724-210454724	180000	VentricleLeft
rs7568260	EAS	0.843544	Within loop	chr2:210284724-210294724	chr2:210414724-210424724	130000	Aorta
rs7568260	EAS	0.843544	Within loop	chr2:210294724-210304724	chr2:210424724-210434724	130000	HAP1_SCC4_KO
rs7568260	EAS	0.843544	Within loop	chr2:210264724-210274724	chr2:210414724-210424724	150000	HAP1
rs7568260	EAS	0.843544	Within loop	chr2:210324724-210334724	chr2:210414724-210424724	90000	HAP1
rs7568260	EAS	0.843544	Within loop	chr2:210284724-210294724	chr2:210434724-210444724	150000	HAP1_DKO
rs7568260	EAS	0.843544	Within loop	chr2:210234724-210244724	chr2:210414724-210424724	180000	RPMI7951
rs7568260	EAS	0.843544	Within loop	chr2:210284724-210294724	chr2:210414724-210424724	130000	HepG2	Liver
rs7568260	EAS	0.843544	Within loop	chr2:210294724-210304724	chr2:210414724-210424724	120000	Caki2
rs7568260	EAS	0.843544	Within loop	chr2:210354724-210364724	chr2:210524724-210534724	170000	H1-NPC
rs7593381	EAS	0.843544	Within loop	chr2:210394724-210404724	chr2:210484724-210494724	90000	Ventricle_Right
rs7593381	EAS	0.843544	Within loop	chr2:210354724-210364724	chr2:210524724-210534724	170000	Hippocampus
rs7593381	EAS	0.843544	Within loop	chr2:210274724-210284724	chr2:210474724-210484724	200000	Cortex_DLPFC
rs7593381	EAS	0.843544	Within loop	chr2:210364724-210374724	chr2:210484724-210494724	120000	Epidermal_Keratinocyte_day3
rs7593381	EAS	0.843544	Within loop	chr2:210284724-210294724	chr2:210414724-210424724	130000	Epidermal_Keratinocyte_day3
rs7593381	EAS	0.843544	Within loop	chr2:210284724-210294724	chr2:210414724-210424724	130000	HCT116-untreated
rs7593381	EAS	0.843544	Within loop	chr2:210294724-210304724	chr2:210414724-210424724	120000	NHEK	Skin
rs7593381	EAS	0.843544	Within loop	chr2:210334724-210344724	chr2:210414724-210424724	80000	NHEK	Skin
rs7593381	EAS	0.843544	Within loop	chr2:210284724-210294724	chr2:210424724-210434724	140000	KBM7
rs7593381	EAS	0.843544	Within loop	chr2:210284724-210294724	chr2:210424724-210434724	140000	IMR90	Lung
rs7593381	EAS	0.843544	Within loop	chr2:210284724-210294724	chr2:210414724-210424724	130000	HMEC	Breast
rs7593381	EAS	0.843544	Within loop	chr2:210290000-210300000	chr2:210420000-210430000	130000	GM12878	Blood
rs7593381	EAS	0.843544	Within loop	chr2:210284724-210294724	chr2:210414724-210424724	130000	THP1_PMA
rs7593381	EAS	0.843544	Within loop	chr2:210284724-210294724	chr2:210414724-210424724	130000	THP1
rs7593381	EAS	0.843544	Within loop	chr2:210264724-210274724	chr2:210444724-210454724	180000	VentricleLeft
rs7593381	EAS	0.843544	Within loop	chr2:210284724-210294724	chr2:210414724-210424724	130000	Aorta
rs7593381	EAS	0.843544	Within loop	chr2:210294724-210304724	chr2:210424724-210434724	130000	HAP1_SCC4_KO
rs7593381	EAS	0.843544	Within loop	chr2:210264724-210274724	chr2:210414724-210424724	150000	HAP1
rs7593381	EAS	0.843544	Within loop	chr2:210324724-210334724	chr2:210414724-210424724	90000	HAP1
rs7593381	EAS	0.843544	Within loop	chr2:210284724-210294724	chr2:210434724-210444724	150000	HAP1_DKO
rs7593381	EAS	0.843544	Within loop	chr2:210234724-210244724	chr2:210414724-210424724	180000	RPMI7951
rs7593381	EAS	0.843544	Within loop	chr2:210284724-210294724	chr2:210414724-210424724	130000	HepG2	Liver
rs7593381	EAS	0.843544	Within loop	chr2:210294724-210304724	chr2:210414724-210424724	120000	Caki2
rs7593381	EAS	0.843544	Within loop	chr2:210354724-210364724	chr2:210524724-210534724	170000	H1-NPC
rs7594825	EAS	0.855782	Within loop	chr2:210394724-210404724	chr2:210484724-210494724	90000	Ventricle_Right
rs7594825	EAS	0.855782	Within loop	chr2:210354724-210364724	chr2:210524724-210534724	170000	Hippocampus
rs7594825	EAS	0.855782	Within loop	chr2:210274724-210284724	chr2:210474724-210484724	200000	Cortex_DLPFC
rs7594825	EAS	0.855782	Within loop	chr2:210364724-210374724	chr2:210484724-210494724	120000	Epidermal_Keratinocyte_day3
rs7594825	EAS	0.855782	Within loop	chr2:210284724-210294724	chr2:210414724-210424724	130000	Epidermal_Keratinocyte_day3
rs7594825	EAS	0.855782	Within loop	chr2:210284724-210294724	chr2:210414724-210424724	130000	HCT116-untreated
rs7594825	EAS	0.855782	Within loop	chr2:210294724-210304724	chr2:210414724-210424724	120000	NHEK	Skin
rs7594825	EAS	0.855782	Within loop	chr2:210334724-210344724	chr2:210414724-210424724	80000	NHEK	Skin
rs7594825	EAS	0.855782	Within loop	chr2:210284724-210294724	chr2:210424724-210434724	140000	KBM7
rs7594825	EAS	0.855782	Within loop	chr2:210284724-210294724	chr2:210424724-210434724	140000	IMR90	Lung
rs7594825	EAS	0.855782	Within loop	chr2:210284724-210294724	chr2:210414724-210424724	130000	HMEC	Breast
rs7594825	EAS	0.855782	Within loop	chr2:210290000-210300000	chr2:210420000-210430000	130000	GM12878	Blood
rs7594825	EAS	0.855782	Within loop	chr2:210284724-210294724	chr2:210414724-210424724	130000	THP1_PMA
rs7594825	EAS	0.855782	Within loop	chr2:210284724-210294724	chr2:210414724-210424724	130000	THP1
rs7594825	EAS	0.855782	Within loop	chr2:210264724-210274724	chr2:210444724-210454724	180000	VentricleLeft
rs7594825	EAS	0.855782	Within loop	chr2:210284724-210294724	chr2:210414724-210424724	130000	Aorta
rs7594825	EAS	0.855782	Within loop	chr2:210294724-210304724	chr2:210424724-210434724	130000	HAP1_SCC4_KO
rs7594825	EAS	0.855782	Within loop	chr2:210264724-210274724	chr2:210414724-210424724	150000	HAP1
rs7594825	EAS	0.855782	Within loop	chr2:210324724-210334724	chr2:210414724-210424724	90000	HAP1
rs7594825	EAS	0.855782	Within loop	chr2:210284724-210294724	chr2:210434724-210444724	150000	HAP1_DKO
rs7594825	EAS	0.855782	Within loop	chr2:210234724-210244724	chr2:210414724-210424724	180000	RPMI7951
rs7594825	EAS	0.855782	Within loop	chr2:210284724-210294724	chr2:210414724-210424724	130000	HepG2	Liver
rs7594825	EAS	0.855782	Within loop	chr2:210294724-210304724	chr2:210414724-210424724	120000	Caki2
rs7594825	EAS	0.855782	Within loop	chr2:210354724-210364724	chr2:210524724-210534724	170000	H1-NPC
rs7594825	SAS	0.851317	Within loop	chr2:210394724-210404724	chr2:210484724-210494724	90000	Ventricle_Right
rs7594825	SAS	0.851317	Within loop	chr2:210354724-210364724	chr2:210524724-210534724	170000	Hippocampus
rs7594825	SAS	0.851317	Within loop	chr2:210274724-210284724	chr2:210474724-210484724	200000	Cortex_DLPFC
rs7594825	SAS	0.851317	Within loop	chr2:210364724-210374724	chr2:210484724-210494724	120000	Epidermal_Keratinocyte_day3
rs7594825	SAS	0.851317	Within loop	chr2:210284724-210294724	chr2:210414724-210424724	130000	Epidermal_Keratinocyte_day3
rs7594825	SAS	0.851317	Within loop	chr2:210284724-210294724	chr2:210414724-210424724	130000	HCT116-untreated
rs7594825	SAS	0.851317	Within loop	chr2:210294724-210304724	chr2:210414724-210424724	120000	NHEK	Skin
rs7594825	SAS	0.851317	Within loop	chr2:210334724-210344724	chr2:210414724-210424724	80000	NHEK	Skin
rs7594825	SAS	0.851317	Within loop	chr2:210284724-210294724	chr2:210424724-210434724	140000	KBM7
rs7594825	SAS	0.851317	Within loop	chr2:210284724-210294724	chr2:210424724-210434724	140000	IMR90	Lung
rs7594825	SAS	0.851317	Within loop	chr2:210284724-210294724	chr2:210414724-210424724	130000	HMEC	Breast
rs7594825	SAS	0.851317	Within loop	chr2:210290000-210300000	chr2:210420000-210430000	130000	GM12878	Blood
rs7594825	SAS	0.851317	Within loop	chr2:210284724-210294724	chr2:210414724-210424724	130000	THP1_PMA
rs7594825	SAS	0.851317	Within loop	chr2:210284724-210294724	chr2:210414724-210424724	130000	THP1
rs7594825	SAS	0.851317	Within loop	chr2:210264724-210274724	chr2:210444724-210454724	180000	VentricleLeft
rs7594825	SAS	0.851317	Within loop	chr2:210284724-210294724	chr2:210414724-210424724	130000	Aorta
rs7594825	SAS	0.851317	Within loop	chr2:210294724-210304724	chr2:210424724-210434724	130000	HAP1_SCC4_KO
rs7594825	SAS	0.851317	Within loop	chr2:210264724-210274724	chr2:210414724-210424724	150000	HAP1
rs7594825	SAS	0.851317	Within loop	chr2:210324724-210334724	chr2:210414724-210424724	90000	HAP1
rs7594825	SAS	0.851317	Within loop	chr2:210284724-210294724	chr2:210434724-210444724	150000	HAP1_DKO
rs7594825	SAS	0.851317	Within loop	chr2:210234724-210244724	chr2:210414724-210424724	180000	RPMI7951
rs7594825	SAS	0.851317	Within loop	chr2:210284724-210294724	chr2:210414724-210424724	130000	HepG2	Liver
rs7594825	SAS	0.851317	Within loop	chr2:210294724-210304724	chr2:210414724-210424724	120000	Caki2
rs7594825	SAS	0.851317	Within loop	chr2:210354724-210364724	chr2:210524724-210534724	170000	H1-NPC
rs79974775	EAS	0.963127	Within loop	chr2:210394724-210404724	chr2:210484724-210494724	90000	Ventricle_Right
rs79974775	EAS	0.963127	Within loop	chr2:210354724-210364724	chr2:210524724-210534724	170000	Hippocampus
rs79974775	EAS	0.963127	Within loop	chr2:210274724-210284724	chr2:210474724-210484724	200000	Cortex_DLPFC
rs79974775	EAS	0.963127	Within loop	chr2:210414724-210424724	chr2:210514724-210524724	100000	Adrenal
rs79974775	EAS	0.963127	Within loop	chr2:210364724-210374724	chr2:210484724-210494724	120000	Epidermal_Keratinocyte_day3
rs79974775	EAS	0.963127	Within loop	chr2:210284724-210294724	chr2:210414724-210424724	130000	Epidermal_Keratinocyte_day3
rs79974775	EAS	0.963127	Within loop	chr2:210284724-210294724	chr2:210414724-210424724	130000	HCT116-untreated
rs79974775	EAS	0.963127	Within loop	chr2:210294724-210304724	chr2:210414724-210424724	120000	NHEK	Skin
rs79974775	EAS	0.963127	Within loop	chr2:210334724-210344724	chr2:210414724-210424724	80000	NHEK	Skin
rs79974775	EAS	0.963127	Within loop	chr2:210284724-210294724	chr2:210424724-210434724	140000	KBM7
rs79974775	EAS	0.963127	Within loop	chr2:210284724-210294724	chr2:210424724-210434724	140000	IMR90	Lung
rs79974775	EAS	0.963127	Within loop	chr2:210284724-210294724	chr2:210414724-210424724	130000	HMEC	Breast
rs79974775	EAS	0.963127	Within loop	chr2:210290000-210300000	chr2:210420000-210430000	130000	GM12878	Blood
rs79974775	EAS	0.963127	Within loop	chr2:210284724-210294724	chr2:210414724-210424724	130000	THP1_PMA
rs79974775	EAS	0.963127	Within loop	chr2:210284724-210294724	chr2:210414724-210424724	130000	THP1
rs79974775	EAS	0.963127	Within loop	chr2:210264724-210274724	chr2:210444724-210454724	180000	VentricleLeft
rs79974775	EAS	0.963127	Within loop	chr2:210284724-210294724	chr2:210414724-210424724	130000	Aorta
rs79974775	EAS	0.963127	Within loop	chr2:210294724-210304724	chr2:210424724-210434724	130000	HAP1_SCC4_KO
rs79974775	EAS	0.963127	Within loop	chr2:210264724-210274724	chr2:210414724-210424724	150000	HAP1
rs79974775	EAS	0.963127	Within loop	chr2:210324724-210334724	chr2:210414724-210424724	90000	HAP1
rs79974775	EAS	0.963127	Within loop	chr2:210284724-210294724	chr2:210434724-210444724	150000	HAP1_DKO
rs79974775	EAS	0.963127	Within loop	chr2:210414724-210424724	chr2:210564724-210574724	150000	SKMEL5
rs79974775	EAS	0.963127	Within loop	chr2:210234724-210244724	chr2:210414724-210424724	180000	RPMI7951
rs79974775	EAS	0.963127	Within loop	chr2:210284724-210294724	chr2:210414724-210424724	130000	HepG2	Liver
rs79974775	EAS	0.963127	Within loop	chr2:210294724-210304724	chr2:210414724-210424724	120000	Caki2
rs79974775	EAS	0.963127	Within loop	chr2:210354724-210364724	chr2:210524724-210534724	170000	H1-NPC
rs79974775	EUR	0.867093	Within loop	chr2:210394724-210404724	chr2:210484724-210494724	90000	Ventricle_Right
rs79974775	EUR	0.867093	Within loop	chr2:210354724-210364724	chr2:210524724-210534724	170000	Hippocampus
rs79974775	EUR	0.867093	Within loop	chr2:210274724-210284724	chr2:210474724-210484724	200000	Cortex_DLPFC
rs79974775	EUR	0.867093	Within loop	chr2:210414724-210424724	chr2:210514724-210524724	100000	Adrenal
rs79974775	EUR	0.867093	Within loop	chr2:210364724-210374724	chr2:210484724-210494724	120000	Epidermal_Keratinocyte_day3
rs79974775	EUR	0.867093	Within loop	chr2:210284724-210294724	chr2:210414724-210424724	130000	Epidermal_Keratinocyte_day3
rs79974775	EUR	0.867093	Within loop	chr2:210284724-210294724	chr2:210414724-210424724	130000	HCT116-untreated
rs79974775	EUR	0.867093	Within loop	chr2:210294724-210304724	chr2:210414724-210424724	120000	NHEK	Skin
rs79974775	EUR	0.867093	Within loop	chr2:210334724-210344724	chr2:210414724-210424724	80000	NHEK	Skin
rs79974775	EUR	0.867093	Within loop	chr2:210284724-210294724	chr2:210424724-210434724	140000	KBM7
rs79974775	EUR	0.867093	Within loop	chr2:210284724-210294724	chr2:210424724-210434724	140000	IMR90	Lung
rs79974775	EUR	0.867093	Within loop	chr2:210284724-210294724	chr2:210414724-210424724	130000	HMEC	Breast
rs79974775	EUR	0.867093	Within loop	chr2:210290000-210300000	chr2:210420000-210430000	130000	GM12878	Blood
rs79974775	EUR	0.867093	Within loop	chr2:210284724-210294724	chr2:210414724-210424724	130000	THP1_PMA
rs79974775	EUR	0.867093	Within loop	chr2:210284724-210294724	chr2:210414724-210424724	130000	THP1
rs79974775	EUR	0.867093	Within loop	chr2:210264724-210274724	chr2:210444724-210454724	180000	VentricleLeft
rs79974775	EUR	0.867093	Within loop	chr2:210284724-210294724	chr2:210414724-210424724	130000	Aorta
rs79974775	EUR	0.867093	Within loop	chr2:210294724-210304724	chr2:210424724-210434724	130000	HAP1_SCC4_KO
rs79974775	EUR	0.867093	Within loop	chr2:210264724-210274724	chr2:210414724-210424724	150000	HAP1
rs79974775	EUR	0.867093	Within loop	chr2:210324724-210334724	chr2:210414724-210424724	90000	HAP1
rs79974775	EUR	0.867093	Within loop	chr2:210284724-210294724	chr2:210434724-210444724	150000	HAP1_DKO
rs79974775	EUR	0.867093	Within loop	chr2:210414724-210424724	chr2:210564724-210574724	150000	SKMEL5
rs79974775	EUR	0.867093	Within loop	chr2:210234724-210244724	chr2:210414724-210424724	180000	RPMI7951
rs79974775	EUR	0.867093	Within loop	chr2:210284724-210294724	chr2:210414724-210424724	130000	HepG2	Liver
rs79974775	EUR	0.867093	Within loop	chr2:210294724-210304724	chr2:210414724-210424724	120000	Caki2
rs79974775	EUR	0.867093	Within loop	chr2:210354724-210364724	chr2:210524724-210534724	170000	H1-NPC
rs906831	EAS	0.802711	Within loop	chr2:210354724-210364724	chr2:210524724-210534724	170000	Hippocampus
rs906831	EAS	0.802711	Within loop	chr2:210414724-210424724	chr2:210514724-210524724	100000	Adrenal
rs906831	EAS	0.802711	Within loop	chr2:210414724-210424724	chr2:210564724-210574724	150000	SKMEL5
rs906831	EAS	0.802711	Within loop	chr2:210354724-210364724	chr2:210524724-210534724	170000	H1-NPC
rs906831	EUR	0.805028	Within loop	chr2:210354724-210364724	chr2:210524724-210534724	170000	Hippocampus
rs906831	EUR	0.805028	Within loop	chr2:210414724-210424724	chr2:210514724-210524724	100000	Adrenal
rs906831	EUR	0.805028	Within loop	chr2:210414724-210424724	chr2:210564724-210574724	150000	SKMEL5
rs906831	EUR	0.805028	Within loop	chr2:210354724-210364724	chr2:210524724-210534724	170000	H1-NPC
rs9288410	AMR	0.86095	Within loop	chr2:210354724-210364724	chr2:210524724-210534724	170000	Hippocampus
rs9288410	AMR	0.86095	Within loop	chr2:210414724-210424724	chr2:210514724-210524724	100000	Adrenal
rs9288410	AMR	0.86095	Within loop	chr2:210414724-210424724	chr2:210564724-210574724	150000	SKMEL5
rs9288410	AMR	0.86095	Within loop	chr2:210354724-210364724	chr2:210524724-210534724	170000	H1-NPC
rs9288410	EAS	0.839421	Within loop	chr2:210354724-210364724	chr2:210524724-210534724	170000	Hippocampus
rs9288410	EAS	0.839421	Within loop	chr2:210414724-210424724	chr2:210514724-210524724	100000	Adrenal
rs9288410	EAS	0.839421	Within loop	chr2:210414724-210424724	chr2:210564724-210574724	150000	SKMEL5
rs9288410	EAS	0.839421	Within loop	chr2:210354724-210364724	chr2:210524724-210534724	170000	H1-NPC
rs9288410	EUR	0.912146	Within loop	chr2:210354724-210364724	chr2:210524724-210534724	170000	Hippocampus
rs9288410	EUR	0.912146	Within loop	chr2:210414724-210424724	chr2:210514724-210524724	100000	Adrenal
rs9288410	EUR	0.912146	Within loop	chr2:210414724-210424724	chr2:210564724-210574724	150000	SKMEL5
rs9288410	EUR	0.912146	Within loop	chr2:210354724-210364724	chr2:210524724-210534724	170000	H1-NPC
rs9288410	SAS	0.916165	Within loop	chr2:210354724-210364724	chr2:210524724-210534724	170000	Hippocampus
rs9288410	SAS	0.916165	Within loop	chr2:210414724-210424724	chr2:210514724-210524724	100000	Adrenal
rs9288410	SAS	0.916165	Within loop	chr2:210414724-210424724	chr2:210564724-210574724	150000	SKMEL5
rs9288410	SAS	0.916165	Within loop	chr2:210354724-210364724	chr2:210524724-210534724	170000	H1-NPC

## Sheet: Table S3
Table S3. Three-dimensional interacting genes of the rs288057 across cell types
Gene	Loop type	Loop start	Loop end	Distance	Cell type	Tissue
MAP2	Within loop	chr2:210274724-210284724	chr2:210474724-210484724	200000	Cortex_DLPFC
MAP2	Within loop	chr2:210264724-210274724	chr2:210414724-210424724	150000	HAP1
MAP2	Within loop	chr2:210264724-210274724	chr2:210404724-210414724	140000	PANC1
MAP2	Within loop	chr2:210284724-210294724	chr2:210404724-210414724	120000	HAP1_WAPL_KO
MAP2	Within loop	chr2:210364724-210374724	chr2:210484724-210494724	120000	Epidermal_Keratinocyte_day3
MAP2	Within loop	chr2:210284724-210294724	chr2:210394724-210404724	110000	A549	Epithelium
MAP2	Within loop	chr2:210284724-210294724	chr2:210414724-210424724	130000	Epidermal_Keratinocyte_day3
MAP2	Within loop	chr2:210284724-210294724	chr2:210414724-210424724	130000	HCT116-untreated
MAP2	Within loop	chr2:210284724-210294724	chr2:210414724-210424724	130000	HMEC	Breast
MAP2	Within loop	chr2:210284724-210294724	chr2:210414724-210424724	130000	THP1_PMA
MAP2	Within loop	chr2:210284724-210294724	chr2:210414724-210424724	130000	THP1
MAP2	Within loop	chr2:210284724-210294724	chr2:210414724-210424724	130000	Aorta
MAP2	Within loop	chr2:210284724-210294724	chr2:210414724-210424724	130000	HepG2	Liver
MAP2	Within loop	chr2:210284724-210294724	chr2:210434724-210444724	150000	HAP1_DKO
MAP2	Within loop	chr2:210234724-210244724	chr2:210414724-210424724	180000	RPMI7951
MAP2	Within loop	chr2:210214724-210224724	chr2:210404724-210414724	190000	H1-MES
MAP2	Within loop	chr2:210354724-210364724	chr2:210524724-210534724	170000	Hippocampus
MAP2	Within loop	chr2:210354724-210364724	chr2:210524724-210534724	170000	H1-NPC
MAP2	Within loop	chr2:210254724-210264724	chr2:210404724-210414724	150000	NCIH460
MAP2	Within loop	chr2:210284724-210294724	chr2:210424724-210434724	140000	KBM7
MAP2	Within loop	chr2:210284724-210294724	chr2:210424724-210434724	140000	IMR90	Lung
MAP2	Within loop	chr2:210284724-210294724	chr2:210384724-210394724	100000	Psoas
MAP2	Within loop	chr2:210284724-210294724	chr2:210384724-210394724	100000	Hippocampus
MAP2	Within loop	chr2:210284724-210294724	chr2:210384724-210394724	100000	T47D
MAP2	Within loop	chr2:210264724-210274724	chr2:210444724-210454724	180000	VentricleLeft

## Sheet: Table S4
Table S4. Three-dimensional interacting SNPs of the rs288057 across cell types
Variant ID	Population	LD(r2)	Loop type	Loop start	Loop end	Distance	Cell type	Tissue
rs13025402	AMR	0.836434	Within loop	chr2:210294724-210304724	chr2:210384724-210394724	90000	Ventricle_Right
rs13025402	AMR	0.836434	Within loop	chr2:210284724-210294724	chr2:210384724-210394724	100000	Psoas
rs13025402	AMR	0.836434	Within loop	chr2:210354724-210364724	chr2:210524724-210534724	170000	Hippocampus
rs13025402	AMR	0.836434	Within loop	chr2:210284724-210294724	chr2:210384724-210394724	100000	Hippocampus
rs13025402	AMR	0.836434	Within loop	chr2:210274724-210284724	chr2:210474724-210484724	200000	Cortex_DLPFC
rs13025402	AMR	0.836434	Within loop	chr2:210294724-210304724	chr2:210384724-210394724	90000	Bowel_Small
rs13025402	AMR	0.836434	Within loop	chr2:210294724-210304724	chr2:210394724-210404724	100000	Adrenal
rs13025402	AMR	0.836434	Within loop	chr2:210364724-210374724	chr2:210484724-210494724	120000	Epidermal_Keratinocyte_day3
rs13025402	AMR	0.836434	Within loop	chr2:210284724-210294724	chr2:210414724-210424724	130000	Epidermal_Keratinocyte_day3
rs13025402	AMR	0.836434	Within loop	chr2:210284724-210294724	chr2:210414724-210424724	130000	HCT116-untreated
rs13025402	AMR	0.836434	Within loop	chr2:210294724-210304724	chr2:210414724-210424724	120000	NHEK	Skin
rs13025402	AMR	0.836434	Within loop	chr2:210334724-210344724	chr2:210414724-210424724	80000	NHEK	Skin
rs13025402	AMR	0.836434	Within loop	chr2:210294724-210304724	chr2:210394724-210404724	100000	KBM7
rs13025402	AMR	0.836434	Within loop	chr2:210284724-210294724	chr2:210424724-210434724	140000	KBM7
rs13025402	AMR	0.836434	Within loop	chr2:210284724-210294724	chr2:210424724-210434724	140000	IMR90	Lung
rs13025402	AMR	0.836434	Within loop	chr2:210294724-210304724	chr2:210394724-210404724	100000	HUVEC	Blood vessel
rs13025402	AMR	0.836434	Within loop	chr2:210284724-210294724	chr2:210414724-210424724	130000	HMEC	Breast
rs13025402	AMR	0.836434	Within loop	chr2:210290000-210300000	chr2:210420000-210430000	130000	GM12878	Blood
rs13025402	AMR	0.836434	Within loop	chr2:210284724-210294724	chr2:210414724-210424724	130000	THP1_PMA
rs13025402	AMR	0.836434	Within loop	chr2:210284724-210294724	chr2:210414724-210424724	130000	THP1
rs13025402	AMR	0.836434	Within loop	chr2:210264724-210274724	chr2:210444724-210454724	180000	VentricleLeft
rs13025402	AMR	0.836434	Within loop	chr2:210284724-210294724	chr2:210414724-210424724	130000	Aorta
rs13025402	AMR	0.836434	Within loop	chr2:210284724-210294724	chr2:210404724-210414724	120000	HAP1_WAPL_KO
rs13025402	AMR	0.836434	Within loop	chr2:210294724-210304724	chr2:210424724-210434724	130000	HAP1_SCC4_KO
rs13025402	AMR	0.836434	Within loop	chr2:210264724-210274724	chr2:210414724-210424724	150000	HAP1
rs13025402	AMR	0.836434	Within loop	chr2:210324724-210334724	chr2:210414724-210424724	90000	HAP1
rs13025402	AMR	0.836434	Within loop	chr2:210284724-210294724	chr2:210434724-210444724	150000	HAP1_DKO
rs13025402	AMR	0.836434	Within loop	chr2:210284724-210294724	chr2:210384724-210394724	100000	T47D
rs13025402	AMR	0.836434	Within loop	chr2:210234724-210244724	chr2:210414724-210424724	180000	RPMI7951
rs13025402	AMR	0.836434	Within loop	chr2:210264724-210274724	chr2:210404724-210414724	140000	PANC1
rs13025402	AMR	0.836434	Within loop	chr2:210254724-210264724	chr2:210404724-210414724	150000	NCIH460
rs13025402	AMR	0.836434	Within loop	chr2:210284724-210294724	chr2:210414724-210424724	130000	HepG2	Liver
rs13025402	AMR	0.836434	Within loop	chr2:210294724-210304724	chr2:210414724-210424724	120000	Caki2
rs13025402	AMR	0.836434	Within loop	chr2:210284724-210294724	chr2:210394724-210404724	110000	A549	Epithelium
rs13025402	AMR	0.836434	Within loop	chr2:210354724-210364724	chr2:210524724-210534724	170000	H1-NPC
rs13025402	AMR	0.836434	Within loop	chr2:210214724-210224724	chr2:210404724-210414724	190000	H1-MES
rs13025402	SAS	0.828838	Within loop	chr2:210294724-210304724	chr2:210384724-210394724	90000	Ventricle_Right
rs13025402	SAS	0.828838	Within loop	chr2:210284724-210294724	chr2:210384724-210394724	100000	Psoas
rs13025402	SAS	0.828838	Within loop	chr2:210354724-210364724	chr2:210524724-210534724	170000	Hippocampus
rs13025402	SAS	0.828838	Within loop	chr2:210284724-210294724	chr2:210384724-210394724	100000	Hippocampus
rs13025402	SAS	0.828838	Within loop	chr2:210274724-210284724	chr2:210474724-210484724	200000	Cortex_DLPFC
rs13025402	SAS	0.828838	Within loop	chr2:210294724-210304724	chr2:210384724-210394724	90000	Bowel_Small
rs13025402	SAS	0.828838	Within loop	chr2:210294724-210304724	chr2:210394724-210404724	100000	Adrenal
rs13025402	SAS	0.828838	Within loop	chr2:210364724-210374724	chr2:210484724-210494724	120000	Epidermal_Keratinocyte_day3
rs13025402	SAS	0.828838	Within loop	chr2:210284724-210294724	chr2:210414724-210424724	130000	Epidermal_Keratinocyte_day3
rs13025402	SAS	0.828838	Within loop	chr2:210284724-210294724	chr2:210414724-210424724	130000	HCT116-untreated
rs13025402	SAS	0.828838	Within loop	chr2:210294724-210304724	chr2:210414724-210424724	120000	NHEK	Skin
rs13025402	SAS	0.828838	Within loop	chr2:210334724-210344724	chr2:210414724-210424724	80000	NHEK	Skin
rs13025402	SAS	0.828838	Within loop	chr2:210294724-210304724	chr2:210394724-210404724	100000	KBM7
rs13025402	SAS	0.828838	Within loop	chr2:210284724-210294724	chr2:210424724-210434724	140000	KBM7
rs13025402	SAS	0.828838	Within loop	chr2:210284724-210294724	chr2:210424724-210434724	140000	IMR90	Lung
rs13025402	SAS	0.828838	Within loop	chr2:210294724-210304724	chr2:210394724-210404724	100000	HUVEC	Blood vessel
rs13025402	SAS	0.828838	Within loop	chr2:210284724-210294724	chr2:210414724-210424724	130000	HMEC	Breast
rs13025402	SAS	0.828838	Within loop	chr2:210290000-210300000	chr2:210420000-210430000	130000	GM12878	Blood
rs13025402	SAS	0.828838	Within loop	chr2:210284724-210294724	chr2:210414724-210424724	130000	THP1_PMA
rs13025402	SAS	0.828838	Within loop	chr2:210284724-210294724	chr2:210414724-210424724	130000	THP1
rs13025402	SAS	0.828838	Within loop	chr2:210264724-210274724	chr2:210444724-210454724	180000	VentricleLeft
rs13025402	SAS	0.828838	Within loop	chr2:210284724-210294724	chr2:210414724-210424724	130000	Aorta
rs13025402	SAS	0.828838	Within loop	chr2:210284724-210294724	chr2:210404724-210414724	120000	HAP1_WAPL_KO
rs13025402	SAS	0.828838	Within loop	chr2:210294724-210304724	chr2:210424724-210434724	130000	HAP1_SCC4_KO
rs13025402	SAS	0.828838	Within loop	chr2:210264724-210274724	chr2:210414724-210424724	150000	HAP1
rs13025402	SAS	0.828838	Within loop	chr2:210324724-210334724	chr2:210414724-210424724	90000	HAP1
rs13025402	SAS	0.828838	Within loop	chr2:210284724-210294724	chr2:210434724-210444724	150000	HAP1_DKO
rs13025402	SAS	0.828838	Within loop	chr2:210284724-210294724	chr2:210384724-210394724	100000	T47D
rs13025402	SAS	0.828838	Within loop	chr2:210234724-210244724	chr2:210414724-210424724	180000	RPMI7951
rs13025402	SAS	0.828838	Within loop	chr2:210264724-210274724	chr2:210404724-210414724	140000	PANC1
rs13025402	SAS	0.828838	Within loop	chr2:210254724-210264724	chr2:210404724-210414724	150000	NCIH460
rs13025402	SAS	0.828838	Within loop	chr2:210284724-210294724	chr2:210414724-210424724	130000	HepG2	Liver
rs13025402	SAS	0.828838	Within loop	chr2:210294724-210304724	chr2:210414724-210424724	120000	Caki2
rs13025402	SAS	0.828838	Within loop	chr2:210284724-210294724	chr2:210394724-210404724	110000	A549	Epithelium
rs13025402	SAS	0.828838	Within loop	chr2:210354724-210364724	chr2:210524724-210534724	170000	H1-NPC
rs13025402	SAS	0.828838	Within loop	chr2:210214724-210224724	chr2:210404724-210414724	190000	H1-MES
rs16843034	AMR	0.801998	Within loop	chr2:210294724-210304724	chr2:210384724-210394724	90000	Ventricle_Right
rs16843034	AMR	0.801998	Within loop	chr2:210284724-210294724	chr2:210384724-210394724	100000	Psoas
rs16843034	AMR	0.801998	Within loop	chr2:210354724-210364724	chr2:210524724-210534724	170000	Hippocampus
rs16843034	AMR	0.801998	Within loop	chr2:210284724-210294724	chr2:210384724-210394724	100000	Hippocampus
rs16843034	AMR	0.801998	Within loop	chr2:210274724-210284724	chr2:210474724-210484724	200000	Cortex_DLPFC
rs16843034	AMR	0.801998	Within loop	chr2:210294724-210304724	chr2:210384724-210394724	90000	Bowel_Small
rs16843034	AMR	0.801998	Within loop	chr2:210294724-210304724	chr2:210394724-210404724	100000	Adrenal
rs16843034	AMR	0.801998	Within loop	chr2:210364724-210374724	chr2:210484724-210494724	120000	Epidermal_Keratinocyte_day3
rs16843034	AMR	0.801998	Within loop	chr2:210284724-210294724	chr2:210414724-210424724	130000	Epidermal_Keratinocyte_day3
rs16843034	AMR	0.801998	Within loop	chr2:210284724-210294724	chr2:210414724-210424724	130000	HCT116-untreated
rs16843034	AMR	0.801998	Within loop	chr2:210294724-210304724	chr2:210414724-210424724	120000	NHEK	Skin
rs16843034	AMR	0.801998	Within loop	chr2:210334724-210344724	chr2:210414724-210424724	80000	NHEK	Skin
rs16843034	AMR	0.801998	Within loop	chr2:210294724-210304724	chr2:210394724-210404724	100000	KBM7
rs16843034	AMR	0.801998	Within loop	chr2:210284724-210294724	chr2:210424724-210434724	140000	KBM7
rs16843034	AMR	0.801998	Within loop	chr2:210284724-210294724	chr2:210424724-210434724	140000	IMR90	Lung
rs16843034	AMR	0.801998	Within loop	chr2:210294724-210304724	chr2:210394724-210404724	100000	HUVEC	Blood vessel
rs16843034	AMR	0.801998	Within loop	chr2:210284724-210294724	chr2:210414724-210424724	130000	HMEC	Breast
rs16843034	AMR	0.801998	Within loop	chr2:210290000-210300000	chr2:210420000-210430000	130000	GM12878	Blood
rs16843034	AMR	0.801998	Within loop	chr2:210284724-210294724	chr2:210414724-210424724	130000	THP1_PMA
rs16843034	AMR	0.801998	Within loop	chr2:210284724-210294724	chr2:210414724-210424724	130000	THP1
rs16843034	AMR	0.801998	Within loop	chr2:210264724-210274724	chr2:210444724-210454724	180000	VentricleLeft
rs16843034	AMR	0.801998	Within loop	chr2:210284724-210294724	chr2:210414724-210424724	130000	Aorta
rs16843034	AMR	0.801998	Within loop	chr2:210284724-210294724	chr2:210404724-210414724	120000	HAP1_WAPL_KO
rs16843034	AMR	0.801998	Within loop	chr2:210294724-210304724	chr2:210424724-210434724	130000	HAP1_SCC4_KO
rs16843034	AMR	0.801998	Within loop	chr2:210264724-210274724	chr2:210414724-210424724	150000	HAP1
rs16843034	AMR	0.801998	Within loop	chr2:210324724-210334724	chr2:210414724-210424724	90000	HAP1
rs16843034	AMR	0.801998	Within loop	chr2:210284724-210294724	chr2:210434724-210444724	150000	HAP1_DKO
rs16843034	AMR	0.801998	Within loop	chr2:210284724-210294724	chr2:210384724-210394724	100000	T47D
rs16843034	AMR	0.801998	Within loop	chr2:210234724-210244724	chr2:210414724-210424724	180000	RPMI7951
rs16843034	AMR	0.801998	Within loop	chr2:210264724-210274724	chr2:210404724-210414724	140000	PANC1
rs16843034	AMR	0.801998	Within loop	chr2:210254724-210264724	chr2:210404724-210414724	150000	NCIH460
rs16843034	AMR	0.801998	Within loop	chr2:210284724-210294724	chr2:210414724-210424724	130000	HepG2	Liver
rs16843034	AMR	0.801998	Within loop	chr2:210294724-210304724	chr2:210414724-210424724	120000	Caki2
rs16843034	AMR	0.801998	Within loop	chr2:210284724-210294724	chr2:210394724-210404724	110000	A549	Epithelium
rs16843034	AMR	0.801998	Within loop	chr2:210354724-210364724	chr2:210524724-210534724	170000	H1-NPC
rs16843034	AMR	0.801998	Within loop	chr2:210214724-210224724	chr2:210404724-210414724	190000	H1-MES
rs55703768	AMR	0.830405	Within loop	chr2:210294724-210304724	chr2:210384724-210394724	90000	Ventricle_Right
rs55703768	AMR	0.830405	Within loop	chr2:210284724-210294724	chr2:210384724-210394724	100000	Psoas
rs55703768	AMR	0.830405	Within loop	chr2:210354724-210364724	chr2:210524724-210534724	170000	Hippocampus
rs55703768	AMR	0.830405	Within loop	chr2:210284724-210294724	chr2:210384724-210394724	100000	Hippocampus
rs55703768	AMR	0.830405	Within loop	chr2:210274724-210284724	chr2:210474724-210484724	200000	Cortex_DLPFC
rs55703768	AMR	0.830405	Within loop	chr2:210294724-210304724	chr2:210384724-210394724	90000	Bowel_Small
rs55703768	AMR	0.830405	Within loop	chr2:210294724-210304724	chr2:210394724-210404724	100000	Adrenal
rs55703768	AMR	0.830405	Within loop	chr2:210364724-210374724	chr2:210484724-210494724	120000	Epidermal_Keratinocyte_day3
rs55703768	AMR	0.830405	Within loop	chr2:210284724-210294724	chr2:210414724-210424724	130000	Epidermal_Keratinocyte_day3
rs55703768	AMR	0.830405	Within loop	chr2:210284724-210294724	chr2:210414724-210424724	130000	HCT116-untreated
rs55703768	AMR	0.830405	Within loop	chr2:210294724-210304724	chr2:210414724-210424724	120000	NHEK	Skin
rs55703768	AMR	0.830405	Within loop	chr2:210334724-210344724	chr2:210414724-210424724	80000	NHEK	Skin
rs55703768	AMR	0.830405	Within loop	chr2:210294724-210304724	chr2:210394724-210404724	100000	KBM7
rs55703768	AMR	0.830405	Within loop	chr2:210284724-210294724	chr2:210424724-210434724	140000	KBM7
rs55703768	AMR	0.830405	Within loop	chr2:210284724-210294724	chr2:210424724-210434724	140000	IMR90	Lung
rs55703768	AMR	0.830405	Within loop	chr2:210294724-210304724	chr2:210394724-210404724	100000	HUVEC	Blood vessel
rs55703768	AMR	0.830405	Within loop	chr2:210284724-210294724	chr2:210414724-210424724	130000	HMEC	Breast
rs55703768	AMR	0.830405	Within loop	chr2:210290000-210300000	chr2:210420000-210430000	130000	GM12878	Blood
rs55703768	AMR	0.830405	Within loop	chr2:210284724-210294724	chr2:210414724-210424724	130000	THP1_PMA
rs55703768	AMR	0.830405	Within loop	chr2:210284724-210294724	chr2:210414724-210424724	130000	THP1
rs55703768	AMR	0.830405	Within loop	chr2:210264724-210274724	chr2:210444724-210454724	180000	VentricleLeft
rs55703768	AMR	0.830405	Within loop	chr2:210284724-210294724	chr2:210414724-210424724	130000	Aorta
rs55703768	AMR	0.830405	Within loop	chr2:210284724-210294724	chr2:210404724-210414724	120000	HAP1_WAPL_KO
rs55703768	AMR	0.830405	Within loop	chr2:210294724-210304724	chr2:210424724-210434724	130000	HAP1_SCC4_KO
rs55703768	AMR	0.830405	Within loop	chr2:210264724-210274724	chr2:210414724-210424724	150000	HAP1
rs55703768	AMR	0.830405	Within loop	chr2:210324724-210334724	chr2:210414724-210424724	90000	HAP1
rs55703768	AMR	0.830405	Within loop	chr2:210284724-210294724	chr2:210434724-210444724	150000	HAP1_DKO
rs55703768	AMR	0.830405	Within loop	chr2:210284724-210294724	chr2:210384724-210394724	100000	T47D
rs55703768	AMR	0.830405	Within loop	chr2:210234724-210244724	chr2:210414724-210424724	180000	RPMI7951
rs55703768	AMR	0.830405	Within loop	chr2:210264724-210274724	chr2:210404724-210414724	140000	PANC1
rs55703768	AMR	0.830405	Within loop	chr2:210254724-210264724	chr2:210404724-210414724	150000	NCIH460
rs55703768	AMR	0.830405	Within loop	chr2:210284724-210294724	chr2:210414724-210424724	130000	HepG2	Liver
rs55703768	AMR	0.830405	Within loop	chr2:210294724-210304724	chr2:210414724-210424724	120000	Caki2
rs55703768	AMR	0.830405	Within loop	chr2:210284724-210294724	chr2:210394724-210404724	110000	A549	Epithelium
rs55703768	AMR	0.830405	Within loop	chr2:210354724-210364724	chr2:210524724-210534724	170000	H1-NPC
rs55703768	AMR	0.830405	Within loop	chr2:210214724-210224724	chr2:210404724-210414724	190000	H1-MES
rs55703768	SAS	0.806373	Within loop	chr2:210294724-210304724	chr2:210384724-210394724	90000	Ventricle_Right
rs55703768	SAS	0.806373	Within loop	chr2:210284724-210294724	chr2:210384724-210394724	100000	Psoas
rs55703768	SAS	0.806373	Within loop	chr2:210354724-210364724	chr2:210524724-210534724	170000	Hippocampus
rs55703768	SAS	0.806373	Within loop	chr2:210284724-210294724	chr2:210384724-210394724	100000	Hippocampus
rs55703768	SAS	0.806373	Within loop	chr2:210274724-210284724	chr2:210474724-210484724	200000	Cortex_DLPFC
rs55703768	SAS	0.806373	Within loop	chr2:210294724-210304724	chr2:210384724-210394724	90000	Bowel_Small
rs55703768	SAS	0.806373	Within loop	chr2:210294724-210304724	chr2:210394724-210404724	100000	Adrenal
rs55703768	SAS	0.806373	Within loop	chr2:210364724-210374724	chr2:210484724-210494724	120000	Epidermal_Keratinocyte_day3
rs55703768	SAS	0.806373	Within loop	chr2:210284724-210294724	chr2:210414724-210424724	130000	Epidermal_Keratinocyte_day3
rs55703768	SAS	0.806373	Within loop	chr2:210284724-210294724	chr2:210414724-210424724	130000	HCT116-untreated
rs55703768	SAS	0.806373	Within loop	chr2:210294724-210304724	chr2:210414724-210424724	120000	NHEK	Skin
rs55703768	SAS	0.806373	Within loop	chr2:210334724-210344724	chr2:210414724-210424724	80000	NHEK	Skin
rs55703768	SAS	0.806373	Within loop	chr2:210294724-210304724	chr2:210394724-210404724	100000	KBM7
rs55703768	SAS	0.806373	Within loop	chr2:210284724-210294724	chr2:210424724-210434724	140000	KBM7
rs55703768	SAS	0.806373	Within loop	chr2:210284724-210294724	chr2:210424724-210434724	140000	IMR90	Lung
rs55703768	SAS	0.806373	Within loop	chr2:210294724-210304724	chr2:210394724-210404724	100000	HUVEC	Blood vessel
rs55703768	SAS	0.806373	Within loop	chr2:210284724-210294724	chr2:210414724-210424724	130000	HMEC	Breast
rs55703768	SAS	0.806373	Within loop	chr2:210290000-210300000	chr2:210420000-210430000	130000	GM12878	Blood
rs55703768	SAS	0.806373	Within loop	chr2:210284724-210294724	chr2:210414724-210424724	130000	THP1_PMA
rs55703768	SAS	0.806373	Within loop	chr2:210284724-210294724	chr2:210414724-210424724	130000	THP1
rs55703768	SAS	0.806373	Within loop	chr2:210264724-210274724	chr2:210444724-210454724	180000	VentricleLeft
rs55703768	SAS	0.806373	Within loop	chr2:210284724-210294724	chr2:210414724-210424724	130000	Aorta
rs55703768	SAS	0.806373	Within loop	chr2:210284724-210294724	chr2:210404724-210414724	120000	HAP1_WAPL_KO
rs55703768	SAS	0.806373	Within loop	chr2:210294724-210304724	chr2:210424724-210434724	130000	HAP1_SCC4_KO
rs55703768	SAS	0.806373	Within loop	chr2:210264724-210274724	chr2:210414724-210424724	150000	HAP1
rs55703768	SAS	0.806373	Within loop	chr2:210324724-210334724	chr2:210414724-210424724	90000	HAP1
rs55703768	SAS	0.806373	Within loop	chr2:210284724-210294724	chr2:210434724-210444724	150000	HAP1_DKO
rs55703768	SAS	0.806373	Within loop	chr2:210284724-210294724	chr2:210384724-210394724	100000	T47D
rs55703768	SAS	0.806373	Within loop	chr2:210234724-210244724	chr2:210414724-210424724	180000	RPMI7951
rs55703768	SAS	0.806373	Within loop	chr2:210264724-210274724	chr2:210404724-210414724	140000	PANC1
rs55703768	SAS	0.806373	Within loop	chr2:210254724-210264724	chr2:210404724-210414724	150000	NCIH460
rs55703768	SAS	0.806373	Within loop	chr2:210284724-210294724	chr2:210414724-210424724	130000	HepG2	Liver
rs55703768	SAS	0.806373	Within loop	chr2:210294724-210304724	chr2:210414724-210424724	120000	Caki2
rs55703768	SAS	0.806373	Within loop	chr2:210284724-210294724	chr2:210394724-210404724	110000	A549	Epithelium
rs55703768	SAS	0.806373	Within loop	chr2:210354724-210364724	chr2:210524724-210534724	170000	H1-NPC
rs55703768	SAS	0.806373	Within loop	chr2:210214724-210224724	chr2:210404724-210414724	190000	H1-MES
rs60120123	AMR	0.830405	Within loop	chr2:210294724-210304724	chr2:210384724-210394724	90000	Ventricle_Right
rs60120123	AMR	0.830405	Within loop	chr2:210284724-210294724	chr2:210384724-210394724	100000	Psoas
rs60120123	AMR	0.830405	Within loop	chr2:210354724-210364724	chr2:210524724-210534724	170000	Hippocampus
rs60120123	AMR	0.830405	Within loop	chr2:210284724-210294724	chr2:210384724-210394724	100000	Hippocampus
rs60120123	AMR	0.830405	Within loop	chr2:210274724-210284724	chr2:210474724-210484724	200000	Cortex_DLPFC
rs60120123	AMR	0.830405	Within loop	chr2:210294724-210304724	chr2:210384724-210394724	90000	Bowel_Small
rs60120123	AMR	0.830405	Within loop	chr2:210294724-210304724	chr2:210394724-210404724	100000	Adrenal
rs60120123	AMR	0.830405	Within loop	chr2:210364724-210374724	chr2:210484724-210494724	120000	Epidermal_Keratinocyte_day3
rs60120123	AMR	0.830405	Within loop	chr2:210284724-210294724	chr2:210414724-210424724	130000	Epidermal_Keratinocyte_day3
rs60120123	AMR	0.830405	Within loop	chr2:210284724-210294724	chr2:210414724-210424724	130000	HCT116-untreated
rs60120123	AMR	0.830405	Within loop	chr2:210294724-210304724	chr2:210414724-210424724	120000	NHEK	Skin
rs60120123	AMR	0.830405	Within loop	chr2:210334724-210344724	chr2:210414724-210424724	80000	NHEK	Skin
rs60120123	AMR	0.830405	Within loop	chr2:210294724-210304724	chr2:210394724-210404724	100000	KBM7
rs60120123	AMR	0.830405	Within loop	chr2:210284724-210294724	chr2:210424724-210434724	140000	KBM7
rs60120123	AMR	0.830405	Within loop	chr2:210284724-210294724	chr2:210424724-210434724	140000	IMR90	Lung
rs60120123	AMR	0.830405	Within loop	chr2:210294724-210304724	chr2:210394724-210404724	100000	HUVEC	Blood vessel
rs60120123	AMR	0.830405	Within loop	chr2:210284724-210294724	chr2:210414724-210424724	130000	HMEC	Breast
rs60120123	AMR	0.830405	Within loop	chr2:210290000-210300000	chr2:210420000-210430000	130000	GM12878	Blood
rs60120123	AMR	0.830405	Within loop	chr2:210284724-210294724	chr2:210414724-210424724	130000	THP1_PMA
rs60120123	AMR	0.830405	Within loop	chr2:210284724-210294724	chr2:210414724-210424724	130000	THP1
rs60120123	AMR	0.830405	Within loop	chr2:210264724-210274724	chr2:210444724-210454724	180000	VentricleLeft
rs60120123	AMR	0.830405	Within loop	chr2:210284724-210294724	chr2:210414724-210424724	130000	Aorta
rs60120123	AMR	0.830405	Within loop	chr2:210284724-210294724	chr2:210404724-210414724	120000	HAP1_WAPL_KO
rs60120123	AMR	0.830405	Within loop	chr2:210294724-210304724	chr2:210424724-210434724	130000	HAP1_SCC4_KO
rs60120123	AMR	0.830405	Within loop	chr2:210264724-210274724	chr2:210414724-210424724	150000	HAP1
rs60120123	AMR	0.830405	Within loop	chr2:210324724-210334724	chr2:210414724-210424724	90000	HAP1
rs60120123	AMR	0.830405	Within loop	chr2:210284724-210294724	chr2:210434724-210444724	150000	HAP1_DKO
rs60120123	AMR	0.830405	Within loop	chr2:210284724-210294724	chr2:210384724-210394724	100000	T47D
rs60120123	AMR	0.830405	Within loop	chr2:210234724-210244724	chr2:210414724-210424724	180000	RPMI7951
rs60120123	AMR	0.830405	Within loop	chr2:210264724-210274724	chr2:210404724-210414724	140000	PANC1
rs60120123	AMR	0.830405	Within loop	chr2:210254724-210264724	chr2:210404724-210414724	150000	NCIH460
rs60120123	AMR	0.830405	Within loop	chr2:210284724-210294724	chr2:210414724-210424724	130000	HepG2	Liver
rs60120123	AMR	0.830405	Within loop	chr2:210294724-210304724	chr2:210414724-210424724	120000	Caki2
rs60120123	AMR	0.830405	Within loop	chr2:210284724-210294724	chr2:210394724-210404724	110000	A549	Epithelium
rs60120123	AMR	0.830405	Within loop	chr2:210354724-210364724	chr2:210524724-210534724	170000	H1-NPC
rs60120123	AMR	0.830405	Within loop	chr2:210214724-210224724	chr2:210404724-210414724	190000	H1-MES
rs60120123	SAS	0.806373	Within loop	chr2:210294724-210304724	chr2:210384724-210394724	90000	Ventricle_Right
rs60120123	SAS	0.806373	Within loop	chr2:210284724-210294724	chr2:210384724-210394724	100000	Psoas
rs60120123	SAS	0.806373	Within loop	chr2:210354724-210364724	chr2:210524724-210534724	170000	Hippocampus
rs60120123	SAS	0.806373	Within loop	chr2:210284724-210294724	chr2:210384724-210394724	100000	Hippocampus
rs60120123	SAS	0.806373	Within loop	chr2:210274724-210284724	chr2:210474724-210484724	200000	Cortex_DLPFC
rs60120123	SAS	0.806373	Within loop	chr2:210294724-210304724	chr2:210384724-210394724	90000	Bowel_Small
rs60120123	SAS	0.806373	Within loop	chr2:210294724-210304724	chr2:210394724-210404724	100000	Adrenal
rs60120123	SAS	0.806373	Within loop	chr2:210364724-210374724	chr2:210484724-210494724	120000	Epidermal_Keratinocyte_day3
rs60120123	SAS	0.806373	Within loop	chr2:210284724-210294724	chr2:210414724-210424724	130000	Epidermal_Keratinocyte_day3
rs60120123	SAS	0.806373	Within loop	chr2:210284724-210294724	chr2:210414724-210424724	130000	HCT116-untreated
rs60120123	SAS	0.806373	Within loop	chr2:210294724-210304724	chr2:210414724-210424724	120000	NHEK	Skin
rs60120123	SAS	0.806373	Within loop	chr2:210334724-210344724	chr2:210414724-210424724	80000	NHEK	Skin
rs60120123	SAS	0.806373	Within loop	chr2:210294724-210304724	chr2:210394724-210404724	100000	KBM7
rs60120123	SAS	0.806373	Within loop	chr2:210284724-210294724	chr2:210424724-210434724	140000	KBM7
rs60120123	SAS	0.806373	Within loop	chr2:210284724-210294724	chr2:210424724-210434724	140000	IMR90	Lung
rs60120123	SAS	0.806373	Within loop	chr2:210294724-210304724	chr2:210394724-210404724	100000	HUVEC	Blood vessel
rs60120123	SAS	0.806373	Within loop	chr2:210284724-210294724	chr2:210414724-210424724	130000	HMEC	Breast
rs60120123	SAS	0.806373	Within loop	chr2:210290000-210300000	chr2:210420000-210430000	130000	GM12878	Blood
rs60120123	SAS	0.806373	Within loop	chr2:210284724-210294724	chr2:210414724-210424724	130000	THP1_PMA
rs60120123	SAS	0.806373	Within loop	chr2:210284724-210294724	chr2:210414724-210424724	130000	THP1
rs60120123	SAS	0.806373	Within loop	chr2:210264724-210274724	chr2:210444724-210454724	180000	VentricleLeft
rs60120123	SAS	0.806373	Within loop	chr2:210284724-210294724	chr2:210414724-210424724	130000	Aorta
rs60120123	SAS	0.806373	Within loop	chr2:210284724-210294724	chr2:210404724-210414724	120000	HAP1_WAPL_KO
rs60120123	SAS	0.806373	Within loop	chr2:210294724-210304724	chr2:210424724-210434724	130000	HAP1_SCC4_KO
rs60120123	SAS	0.806373	Within loop	chr2:210264724-210274724	chr2:210414724-210424724	150000	HAP1
rs60120123	SAS	0.806373	Within loop	chr2:210324724-210334724	chr2:210414724-210424724	90000	HAP1
rs60120123	SAS	0.806373	Within loop	chr2:210284724-210294724	chr2:210434724-210444724	150000	HAP1_DKO
rs60120123	SAS	0.806373	Within loop	chr2:210284724-210294724	chr2:210384724-210394724	100000	T47D
rs60120123	SAS	0.806373	Within loop	chr2:210234724-210244724	chr2:210414724-210424724	180000	RPMI7951
rs60120123	SAS	0.806373	Within loop	chr2:210264724-210274724	chr2:210404724-210414724	140000	PANC1
rs60120123	SAS	0.806373	Within loop	chr2:210254724-210264724	chr2:210404724-210414724	150000	NCIH460
rs60120123	SAS	0.806373	Within loop	chr2:210284724-210294724	chr2:210414724-210424724	130000	HepG2	Liver
rs60120123	SAS	0.806373	Within loop	chr2:210294724-210304724	chr2:210414724-210424724	120000	Caki2
rs60120123	SAS	0.806373	Within loop	chr2:210284724-210294724	chr2:210394724-210404724	110000	A549	Epithelium
rs60120123	SAS	0.806373	Within loop	chr2:210354724-210364724	chr2:210524724-210534724	170000	H1-NPC
rs60120123	SAS	0.806373	Within loop	chr2:210214724-210224724	chr2:210404724-210414724	190000	H1-MES

## Sheet: Table S5
Table S5. ChIP-seq data from the RegulomeDB database for the rs288087
Method	Peak location	Biosample	Targets	Organ	Dataset	File	Value
ChIP-seq	chr2:210421112..210421462	GM12878	CTCF	bodily fluid, blood	ENCSR000AKB	ENCFF833FTF	29.5437
ChIP-seq	chr2:210421112..210421463	osteoblast	CTCF	connective tissue	ENCSR000APF	ENCFF609ETO	177.004
ChIP-seq	chr2:210421241..210421741	A549	CTCF	lung	ENCSR000AUE	ENCFF335GSE	25.2902
ChIP-seq	chr2:210421235..210421711	B cell	CTCF	blood, bodily fluid	ENCSR000AUV	ENCFF449NOT	7.22381
ChIP-seq	chr2:210421101..210421485	HEK293	ZNF10	kidney, epithelium	ENCSR019WUS	ENCFF675HMV	35.8069
ChIP-seq	chr2:210421026..210421506	foreskin keratinocyte	CTCF	skin of body, penis, epithelium	ENCSR036EGV	ENCFF633IHZ	1051.39
ChIP-seq	chr2:210421073..210421515	bipolar neuron	CTCF	spinal cord, eye, brain, ear	ENCSR066BZZ	ENCFF355OQM	276.817
ChIP-seq	chr2:210421214..210421724	DOHH2	CTCF		ENCSR084RDK	ENCFF421PBO	16.1183
ChIP-seq	chr2:210420990..210421546	SU-DHL-6	CTCF		ENCSR125DKL	ENCFF099NBE	38.4673
ChIP-seq	chr2:210420957..210421612	epithelial cell of prostate	CTCF	epithelium, prostate gland	ENCSR196HOM	ENCFF698WAX	183.084
ChIP-seq	chr2:210421011..210421646	Panc1	CTCF	pancreas, epithelium	ENCSR203QEB	ENCFF450CNK	139.833
ChIP-seq	chr2:210420937..210421626	VCaP	CTCF	epithelium, prostate gland	ENCSR265ARE	ENCFF304IDM	180.518
ChIP-seq	chr2:210420956..210421580	RWPE1	CTCF	epithelium, prostate gland	ENCSR303GFI	ENCFF241JKV	130.296
ChIP-seq	chr2:210421157..210421781	RWPE1	CTCF	epithelium, prostate gland	ENCSR303GFI	ENCFF241JKV	65.8221
ChIP-seq	chr2:210421073..210421487	PC-3	CTCF	prostate gland	ENCSR359LOD	ENCFF258RWN	282.049
ChIP-seq	chr2:210420951..210421541	KMS-11	CTCF	bone element	ENCSR430YRJ	ENCFF662IOC	32.234
ChIP-seq	chr2:210420949..210421790	C4-2B	CTCF	prostate gland	ENCSR460LGH	ENCFF658MKE	548.502
ChIP-seq	chr2:210421001..210421567	SK-N-SH	CTCF	brain	ENCSR541AMF	ENCFF403SBB	594.591
ChIP-seq	chr2:210421113..210421488	A673	CTCF	musculature of body	ENCSR611JJS	ENCFF947IJX	202.834
ChIP-seq	chr2:210421042..210421466	HEK293	CTCF	kidney, epithelium	ENCSR617IFZ	ENCFF728WNY	96.6886
ChIP-seq	chr2:210421242..210421666	HEK293	CTCF	kidney, epithelium	ENCSR617IFZ	ENCFF728WNY	17.6987
ChIP-seq	chr2:210421237..210421777	LNCAP	CTCF	prostate gland	ENCSR673WZL	ENCFF901BGG	39.5194
ChIP-seq	chr2:210421122..210421822	22Rv1	CTCF	prostate gland	ENCSR847XGE	ENCFF259XYR	120.645
ChIP-seq	chr2:210420969..210421704	RWPE2	CTCF	epithelium, prostate gland	ENCSR856JJB	ENCFF788CHY	356.733
ChIP-seq	chr2:210421128..210421804	22Rv1	CTCF	prostate gland	ENCSR857PBV	ENCFF030BPR	113.367

## Sheet: Table S6
Table S6. Chromatin state data from the RegulomeDB database for the rs288087
Chromatin state	Biosample	Classification	Organ	Dataset	File
Strong transcription	neurosphere	primary cell		ENCSR069ILZ	ENCFF897IQQ
Strong transcription	neuron	in vitro differentiated cells		ENCSR226GKP	ENCFF904QVB
Weak transcription	neurosphere	primary cell		ENCSR738ZNM	ENCFF840OAH
Weak transcription	myoepithelial cell of mammary gland	primary cell	epithelium, exocrine gland, mammary gland	ENCSR824PCE	ENCFF681PUW
Weak transcription	neuronal stem cell	in vitro differentiated cells	embryo	ENCSR914SXP	ENCFF674HKS
Weak transcription	ectodermal cell	in vitro differentiated cells	embryo	ENCSR922ASQ	ENCFF943SDL
Weak transcription	brain	tissue	brain	ENCSR818OJQ	ENCFF034AJB
Weak transcription	endocrine pancreas	tissue	pancreas	ENCSR926NQL	ENCFF496AYC
Weak Repressed PolyComb	chondrocyte	in vitro differentiated cells	connective tissue	ENCSR554TYJ	ENCFF988OLL
Quiescent/Low	H9	cell line	embryo	ENCSR379GLC	ENCFF907UXH
Quiescent/Low	keratinocyte	primary cell	skin of body, epithelium	ENCSR848QNS	ENCFF715ACX
Quiescent/Low	common myeloid progenitor, CD34-positive	primary cell	bone element, bone marrow	ENCSR817TZJ	ENCFF030CYA
Quiescent/Low	angular gyrus	tissue	brain	ENCSR511LLY	ENCFF958BAA
Quiescent/Low	foreskin keratinocyte	primary cell	skin of body, penis, epithelium	ENCSR852SYY	ENCFF739XRO
Quiescent/Low	mesenchymal stem cell	in vitro differentiated cells	connective tissue	ENCSR242AKQ	ENCFF502LKM
Quiescent/Low	aorta	tissue	vasculature, arterial blood vessel, blood vessel	ENCSR647VER	ENCFF284IUH
Quiescent/Low	CD4-positive helper T cell	primary cell	bodily fluid, blood	ENCSR732LUZ	ENCFF330CPG
Quiescent/Low	B cell	primary cell	bodily fluid, blood	ENCSR702LRW	ENCFF601ZAH
Quiescent/Low	skeletal muscle satellite cell	primary cell	musculature of body	ENCSR294MLC	ENCFF177MAM
Quiescent/Low	middle frontal area 46	tissue	brain	ENCSR672ISD	ENCFF762SUB
Quiescent/Low	heart left ventricle	tissue	heart	ENCSR001YCP	ENCFF047LDV
Quiescent/Low	adrenal gland	tissue	endocrine gland, adrenal gland	ENCSR477KTS	ENCFF994XCY
Quiescent/Low	T-cell	primary cell	bodily fluid, blood	ENCSR832JVI	ENCFF957KWS
Quiescent/Low	A549	cell line	lung	ENCSR581XSQ	ENCFF243LYX
Quiescent/Low	caudate nucleus	tissue	brain	ENCSR218SQV	ENCFF968WWT
Quiescent/Low	muscle layer of colon	tissue	colon, intestine, large intestine	ENCSR387EOP	ENCFF940SAE
Quiescent/Low	fibroblast of dermis	primary cell	skin of body, connective tissue	ENCSR582VJY	ENCFF604SBX
Quiescent/Low	CD14-positive monocyte	primary cell	blood, bodily fluid	ENCSR730KDH	ENCFF648XAA
Quiescent/Low	foreskin melanocyte	primary cell	penis	ENCSR410MBM	ENCFF187SYZ
Quiescent/Low	mesendoderm	in vitro differentiated cells	embryo	ENCSR779MLL	ENCFF975BNP
Quiescent/Low	B cell	primary cell	bodily fluid, blood	ENCSR695EDP	ENCFF339BWQ
Quiescent/Low	small intestine	tissue	intestine, small intestine	ENCSR233WUB	ENCFF612NXD
Quiescent/Low	CD4-positive, CD25-positive, alpha-beta regulatory T cell	primary cell	bodily fluid, blood	ENCSR300DMV	ENCFF458NMR
Quiescent/Low	esophagus	tissue	esophagus	ENCSR547CLZ	ENCFF011CAS
Quiescent/Low	layer of hippocampus	tissue	brain	ENCSR230YOA	ENCFF454YCI
Quiescent/Low	stomach smooth muscle	tissue	stomach, musculature of body	ENCSR240TWN	ENCFF439CXF
Quiescent/Low	stomach	tissue	stomach	ENCSR707HWL	ENCFF513CWU
Quiescent/Low	heart	tissue	heart	ENCSR427POU	ENCFF903TFT
Quiescent/Low	H7	cell line	embryo	ENCSR905DBO	ENCFF366ALD
Quiescent/Low	peripheral blood mononuclear cell	primary cell	bodily fluid, blood	ENCSR550VPH	ENCFF766BWL
Quiescent/Low	neuronal stem cell	in vitro differentiated cells	embryo	ENCSR927WPP	ENCFF430VLO
Quiescent/Low	subcutaneous abdominal adipose tissue	tissue	connective tissue, adipose tissue	ENCSR648FUF	ENCFF556CUV
Quiescent/Low	endothelial cell of umbilical vein	primary cell	blood vessel, vein, epithelium, placenta, vasculature, extraembryonic component	ENCSR685OAU	ENCFF923TKU
Quiescent/Low	temporal lobe	tissue	brain	ENCSR631CFZ	ENCFF439VAE
Quiescent/Low	foreskin keratinocyte	primary cell	skin of body, penis, epithelium	ENCSR114EOL	ENCFF823QJC
Quiescent/Low	muscle of trunk	tissue	musculature of body	ENCSR152KQC	ENCFF097LVO
Quiescent/Low	brain	tissue	brain	ENCSR770CMJ	ENCFF349WHM
Quiescent/Low	CD4-positive helper T cell	primary cell	blood, bodily fluid	ENCSR472MUD	ENCFF753RHP
Quiescent/Low	thymus	tissue	endocrine gland, immune organ, thymus	ENCSR822JGY	ENCFF721HCN
Quiescent/Low	T-cell	primary cell	bodily fluid, blood	ENCSR438DQT	ENCFF791JHU
Quiescent/Low	common myeloid progenitor, CD34-positive	primary cell	bone element, bone marrow	ENCSR999LTL	ENCFF394ADV
Quiescent/Low	HUES48	cell line	embryo	ENCSR810TOW	ENCFF898GVC
Quiescent/Low	astrocyte	primary cell	spinal cord, brain	ENCSR845EXP	ENCFF419KBD
Quiescent/Low	cingulate gyrus	tissue	brain	ENCSR398UVA	ENCFF096GQG
Quiescent/Low	large intestine	tissue	intestine, large intestine	ENCSR137DTT	ENCFF634RXF
Quiescent/Low	foreskin melanocyte	primary cell	penis	ENCSR622JSB	ENCFF102KHE
Quiescent/Low	foreskin fibroblast	primary cell	skin of body, connective tissue, penis	ENCSR718HVM	ENCFF239DUT
Quiescent/Low				ENCSR092NKJ	ENCFF234GOY
Quiescent/Low	CD4-positive helper T cell	primary cell	blood, bodily fluid	ENCSR573QKB	ENCFF505KCX
Quiescent/Low	muscle of leg	tissue	limb, musculature of body	ENCSR249PPX	ENCFF042XJD
Quiescent/Low	HeLa-S3	cell line	uterus, epithelium	ENCSR497SKR	ENCFF405UVJ
Quiescent/Low	fibroblast of lung	primary cell	connective tissue, lung	ENCSR930HYG	ENCFF939OZQ
Quiescent/Low	CD4-positive, alpha-beta memory T cell	primary cell	bodily fluid, blood	ENCSR584EPI	ENCFF630EPB
Quiescent/Low	small intestine	tissue	intestine, small intestine	ENCSR576EUL	ENCFF450RVL
Quiescent/Low	myotube	in vitro differentiated cells	musculature of body	ENCSR638FGP	ENCFF829OJT
Quiescent/Low	CD4-positive, alpha-beta memory T cell	primary cell	blood, bodily fluid	ENCSR133QIX	ENCFF374SSA
Quiescent/Low	GM12878	cell line	bodily fluid, blood	ENCSR538BFF	ENCFF178HVK
Quiescent/Low	mucosa of stomach	tissue	stomach	ENCSR928WLB	ENCFF902JNL
Quiescent/Low	foreskin fibroblast	primary cell	skin of body, connective tissue, penis	ENCSR063OPD	ENCFF741ROK
Quiescent/Low	DND-41	cell line	bodily fluid, blood	ENCSR345LHV	ENCFF588DAB
Quiescent/Low	iPS DF 6.9	cell line	skin of body, penis, skin of prepuce of penis	ENCSR182MNO	ENCFF403GOF
Quiescent/Low	colonic mucosa	tissue	intestine, colon, large intestine	ENCSR333HFX	ENCFF324BQV
Quiescent/Low	mammary epithelial cell	primary cell	epithelium, mammary gland, exocrine gland	ENCSR958WQM	ENCFF574FRM
Quiescent/Low	ES-I3	cell line	embryo	ENCSR597ZUV	ENCFF239BEK
Quiescent/Low	IMR-90	cell line	lung, connective tissue	ENCSR191LKH	ENCFF167UXJ
Quiescent/Low	mammary epithelial cell	primary cell	epithelium, mammary gland, exocrine gland	ENCSR042YNR	ENCFF542UBY
Quiescent/Low	endodermal cell	in vitro differentiated cells	embryo	ENCSR555XQR	ENCFF443HAU
Quiescent/Low	CD8-positive, alpha-beta T cell	primary cell	bodily fluid, blood	ENCSR242SOD	ENCFF557IXF
Quiescent/Low	liver	tissue	endocrine gland, exocrine gland, liver	ENCSR923IMA	ENCFF167PHS
Quiescent/Low	germinal matrix	tissue	brain	ENCSR711QHB	ENCFF730CRY
Quiescent/Low	pancreas	tissue	pancreas	ENCSR464RIB	ENCFF757GZD
Quiescent/Low	spleen	tissue	immune organ, spleen	ENCSR617NUK	ENCFF933VOO
Quiescent/Low	ovary	tissue	gonad, ovary	ENCSR854BAY	ENCFF861JRK
Quiescent/Low	CD4-positive helper T cell	primary cell	bodily fluid, blood	ENCSR499FMK	ENCFF889JFR
Quiescent/Low	muscle layer of duodenum	tissue	intestine, small intestine	ENCSR294MFM	ENCFF297LYL
Quiescent/Low	lung	tissue	lung	ENCSR880GBI	ENCFF934BDH
Quiescent/Low	K562	cell line	blood, bodily fluid	ENCSR134JXC	ENCFF194LLX
Quiescent/Low	UCSF-4	cell line	embryo	ENCSR426VYP	ENCFF134QWD
Quiescent/Low	sigmoid colon	tissue	intestine, colon, large intestine	ENCSR545CCD	ENCFF885VLH
Quiescent/Low	stomach	tissue	stomach	ENCSR639MZU	ENCFF102ATX
Quiescent/Low	iPS DF 19.11	cell line	skin of body, penis, skin of prepuce of penis	ENCSR289DGO	ENCFF524WUF
Quiescent/Low	thymus	tissue	endocrine gland, immune organ, thymus	ENCSR132QDU	ENCFF288YKM
Quiescent/Low	iPS-15b	cell line	skin of body	ENCSR449UUJ	ENCFF345NBS
Quiescent/Low	right cardiac atrium	tissue	heart	ENCSR476XAR	ENCFF034VJF
Quiescent/Low	trophoblast cell	primary cell	extraembryonic component, embryo	ENCSR778VCW	ENCFF565WLW
Quiescent/Low	heart right ventricle	tissue	heart	ENCSR091OAN	ENCFF033TLZ
Quiescent/Low	common myeloid progenitor, CD34-positive	primary cell	bone element, bone marrow	ENCSR530QVO	ENCFF438HSA
Quiescent/Low	lung	tissue	lung	ENCSR097DGV	ENCFF601XTG
Quiescent/Low	skeletal muscle myoblast	primary cell	musculature of body	ENCSR106SJE	ENCFF637EYJ
Quiescent/Low	kidney	tissue	kidney	ENCSR497NML	ENCFF303SFF
Quiescent/Low	psoas muscle	tissue	musculature of body	ENCSR372QEW	ENCFF881WEA
Quiescent/Low	HUES6	cell line	embryo	ENCSR201LRG	ENCFF763WLY
Quiescent/Low	CD4-positive, alpha-beta memory T cell	primary cell	blood, bodily fluid	ENCSR221DNB	ENCFF278YXX
Quiescent/Low	adipocyte	in vitro differentiated cells	connective tissue	ENCSR012JCL	ENCFF722ZNW
Quiescent/Low	substantia nigra	tissue	brain	ENCSR470JBD	ENCFF337OMA
Quiescent/Low	placenta	tissue	extraembryonic component, placenta	ENCSR030ROG	ENCFF300KYO
Quiescent/Low	osteoblast	primary cell	connective tissue	ENCSR426USY	ENCFF069UHL
Quiescent/Low	natural killer cell	primary cell	bodily fluid, blood	ENCSR657AXF	ENCFF162XUA
Quiescent/Low	HepG2	cell line	endocrine gland, epithelium, liver, exocrine gland	ENCSR961EMW	ENCFF611GBC
Quiescent/Low	CD8-positive, alpha-beta memory T cell	primary cell	bodily fluid, blood	ENCSR388YSL	ENCFF942SDL
Quiescent/Low	common myeloid progenitor, CD34-positive	primary cell	bone element, bone marrow	ENCSR606RFZ	ENCFF622VCB
Quiescent/Low	CD14-positive monocyte	primary cell	blood, bodily fluid	ENCSR323UGM	ENCFF003SJH
Quiescent/Low	mucosa of rectum	tissue	intestine, large intestine	ENCSR754XUG	ENCFF963WDH
Quiescent/Low	mesenchymal stem cell	in vitro differentiated cells	connective tissue	ENCSR352UHI	ENCFF620KNP
Quiescent/Low	iPS-20b	cell line	skin of body	ENCSR751EUR	ENCFF644BLS
Quiescent/Low	mucosa of rectum	tissue	intestine, large intestine	ENCSR357PSK	ENCFF776ISJ
Quiescent/Low	amnion	tissue	placenta, extraembryonic component	ENCSR861TXO	ENCFF033OWN
Quiescent/Low	mesenchymal stem cell	in vitro differentiated cells	connective tissue	ENCSR435TNG	ENCFF568ZSG
Quiescent/Low	mesodermal cell	in vitro differentiated cells	embryo	ENCSR326TIS	ENCFF243LDK
Quiescent/Low	H1	cell line	embryo	ENCSR592CXT	ENCFF062XLT
Quiescent/Low	CD4-positive helper T cell	primary cell	bodily fluid, blood	ENCSR216UCB	ENCFF165PNT
Quiescent/Low	duodenal mucosa	tissue	intestine, small intestine	ENCSR102FJT	ENCFF708LVI
Quiescent/Low	HUES64	cell line	embryo	ENCSR430SFD	ENCFF949GXF
Quiescent/Low	skeletal muscle tissue	tissue	musculature of body	ENCSR069SXL	ENCFF319CRA
Quiescent/Low	neutrophil	primary cell	bodily fluid, blood	ENCSR566ICL	ENCFF671XCZ
Quiescent/Low	skeletal muscle tissue	tissue	musculature of body	ENCSR535DCE	ENCFF772POM
Quiescent/Low	rectal smooth muscle tissue	tissue	intestine, musculature of body, large intestine	ENCSR712FRJ	ENCFF067CFT
